# Supplementary material for: The impact of tumor epithelial and microenvironmental heterogeneity on treatment responses in HER2+ breast cancer
Source: JCI Insight. 2021 Jun 8;6(11):e147617. doi: 10.1172/jci.insight.147617 (PMC8262355; doi:10.1172/jci.insight.147617)
Supplement: Supplemental Table 1 [file jciinsight-6-147617-s066.xlsx]

## Sheet: NOR cohort
Supplemental Table 1. NOR and T-DM1 cohort clinical data
			Pre neoadjuvant treatment													Post neoadjuvant treatment
ID	Age	PgR_IHC	PgR_IHC%	ER_IFISH %	ER_IFISH	ER_IHC	HER2+IHC	histology	Grade	Size(mm)	M	N	T	Stage	neoadjuvant treatment (months)	neoadjuvant response	Lymph nodes examined	Lymph node metastasis	Distant Metastases	Status at the time of last follow up	date of diagnose	date of 1th metastases	dateof death	date of last follow up	pre surgery treatment	post surgery treatment
40	57	pos	10-50%	66	pos	pos	3+	IDC	2	70	0	1	3	3	6	no-pCR	10	0	no	alive	2005-08-09			2009-09-28	FEC(4)/taxotere-herceptin(4)	herceptin
48	53	neg	0	31	pos	neg	2+	IDC	2	80	0	0	3	3	7	no-pCR	11	4	no	alive	2005-02-01			2016-06-17	FEC(4)/taxotere-herceptin(4)	herceptin
53	48	pos	10-50%	75	pos	pos	3+	IDC	3	65	0	0	2	2	7	pCR	13	0	no	alive	2004-10-28			2016-06-23	FEC(4)/taxol-herceptin(8)	herceptin, arimedix, calcigran, zometa
69	52	neg	0	5.2	pos	neg	3+	IDC	3	110	0	0	3	2	8	no-pCR	20	0	no	alive	2005-05-01			2017-11-18	FEC(4)/taxotere-herceptin(4)	herceptin(17)
6361	48	neg	0	2.3	pos	neg	3+	IDC	2	65	0	1	3	3	7	pCR	14	0	no	alive	2006-08-28			2016-10-01	FEC(4), herceptin/taxotere(4)	herceptin(1 year)
6410	52	neg	0	97.9	pos	pos	3+	ILC	2	100	0	3	3	3	6	no-pCR	11	8	yes	alive	2006-09-26	2013-11-29		2020-01-01	FEC(4), herceptin/taxotere(4)	herceptin (17), femar
6450	48	neg	0	0.2	neg	neg	3+	IDC	2	100	0	0	3	2	6	pCR	3	0	no	alive	2006-12-13			2018-02-01	FEC(4), herceptin/taxotere(4)	herceptin (17),
6739	77	pos	10-50%	79.9	pos	pos	3+	IDC	2	37	0	2	2	3	7	no-pCR	16	13	no	alive	2007-02-27			26.06.2009	FEC(4), taxol/herceptin(9)	arimedix, herceptin
6748	82	neg	0	4	pos	neg	2+	IDC	3	85	NA	3	4	3	5	no-pCR	7	5	yes	dead	2007-01-02	2007-11-02	2008-01-29		herceptin/taxol(12)	NA
6930	43	pos	10-50%	14.7	pos	pos	3+	IDC	3	100	0	2	4	3	9	pCR	4	0	yes	dead	2007-04-01	2009-06-23	2012-08-28		FEC(4)(taxoter-herceptin(5)	tamoxifen, herceptin(12)
7126	63	pos	10-50%	8.4	pos	neg	3+	IDC+DCIS	3	70	0	1	2	2	7	no-pCR	6	0	no	alive	2007-09-18			01.12.2018	FEC(4), paclitaxel/herceptin(11)	herceptin(1 year)
7334	63	neg	0	0	neg	neg	3+	IDC	3	75	0	1	3	3	7	pCR	15	0	no	alive	2008-04-09			01.09.2017	FEC(4)/taxan-herceptin(4)	herceptin(7-8)
7347	53	pos	10-50%	57.5	pos	pos	3+	IDC+DCIS	2	70	0	0	2	2	8	pCR	9	0	no	alive	2008-04-29			2014-06-02	FEC(4)/paclitaxel-herceptin(7)	herceptin
7360	57	neg	0	0	neg	neg	3+	IDC	3	90	0	1	4	3	6	no-pCR	7	0	yes	dead	2008-09-05	2010-02-08	2013-01-16		FEC(3)/taxotere-herceptin(4)	herceptin
7362	42	neg	10-50%	49.6	pos	neg	2+	IDC+DCIS	2	60	0	0	3	2	6	no-pCR	11	0	no	alive	2008-09-17			01.10.2019	FEC(4)/taxotere-herceptin(4)	herceptin(17), tamoxifen
7363	46	pos	10-50%	1.6	pos	pos	3+	IDC+DCIS	3	80	0	1	3	3	7	pCR	10	0	no	alive	2008-09-25			01.10.2019	FEC(4)/taxotere-herceptin(5)	herceptin(1 year)
7364	71	neg	0	1.8	pos	pos	3+	DCIS	2	NM	0	1	0	2	10	pCR	13	0	no	alive	2008-10-16			01.10.2019	FEC(4)/taxotere-herceptin(12)	herceptin(15)
7370	57	pos	50-100%	1.5	pos	pos	3+	IDC	2	60	0	0	4	3	6	no-pCR	14	1	no	alive	2008-11-21			2012-02-08	FEC(4)taxotere-herceptin(5)	herceptin(10)	migrated in 2012
7374	45	neg	0	0	neg	neg	3+	IDC+DCIS	3	80	0	1	3	3	5	no-pCR	12	2	yes	dead	2008-12-04	2013-11-28	2014-08-15		FEC(3)taxotere-herceptin(4)	herceptin(12)
7379	49	pos	10-50%	2.7	pos	pos	3+	IDC	2	80	0	0	3	2	7	no-pCR	7	1	yes	dead	2008-12-01	2010-06-01	2012-08-17		FEC(4)taxotere-herceptin(4)	herceptin(13)
7406	49	pos	10-50%	29.3	pos	pos	3+	IDC	3	100	0	1	4	3	5	no-pCR	7	0	yes	dead	2009-06-09	2014-05-13	2014-05-23		FEC(4)taxol-herceptin(5)	herceptin(12)
7417	30	neg	0	0	neg	neg	3+	IDC	2	100	0	1	4	3	7	pCR	16	0	no	alive	2009-06-24			01.06.2019	FEC(4)taxotere-herceptin(4)	herceptin(13)
7424	47	neg	0	17.3	pos	pos	3+	IDC	3	90	0	1	3	3	3	no-pCR	9	9	no	alive	2009-10-01			2013-11-05	FEC(3) taxotere/herceptin-paclitacel(1)	tamoxifen
7428	60	pos	1-10%	3.6	pos	pos	3+	IDC	2	85	1	1	4	4	5	no-pCR	8	1	yes	dead	2009-10-09	2011-03-07	2012-01-13		FEC(3)taxotere-herceptin(5)	herceptin, femar, aromase
7435	44	neg	0	1.1	pos	neg	3+	IDC	3	130	0	1	4	3	5	no-pCR	8	5	yes	dead	2009-11-01	2010-10-25	2011-05-11		FEC(3)/taxotere(2), taxol(2) herceptin(5)	herceptin
7457	63	neg	0	0.5	neg	neg	3+	IDC	2	70	NA	1	4	NA	6	pCR	16	0	no	alive	2009-12-04			01.08.2019	FEC(4)/taxotere-herceptin(4)	herceptin
7556	68	neg	0	0.7	neg	neg	3+	IDC	2	55	0	2	3	3	6	pCR	4	0	no	dead	2010-02-16		2014-02-04		FEC(1), epirubicin(3)/taxol(12)/herceptin(4)	herceptin	dead by other causes
7588	58	pos	50-100%	55.5	pos	pos	3+	IDC	2	60	0	1	3	3	6	no-pCR	17	0	yes	dead	2010-03-11	2014-02-25	24.04.2018		FEC(4)/taxotere-herceptin(4)	NA
7619	46	neg	0	44.9	Pos	pos	2+	IDC	2	60	0	1	3	3	6	no-pCR	12	6	yes	alive	2010-03-25	01.04.2017		01.01.2020	FEC(4)/taxotere-herceptin(4)	herceptin, tamoxifen
7641	36	neg	0	0.3	Neg	neg	3+	IDC	2	80	0	0	3	2	7	pCR	10	0	no	alive	2007-12-19			01.01.2020	FEC(4)/taxotere-herceptin(2)	herceptin

## Sheet: T-DM1 cohort
T-DM1 cohort clinical data
CASE NUMBER	Heterogeneity	SITE	Number of Treatment Cycles Started ~ xx	Reason_off_tx	Clinical_stage	Clinical_Tumor_stage	Clinical_Node_stage	ER_local	PgR_local	HR_local	HR_Local10	Tumor_location	LVI	Contrlateral Breast affected	HG	HER2_IHC_central	HER2_IHC_local	HER2_FISH_central	HER2_FISH_local	Surgery	Pathology_Tumor_stage	pCR_breast	pCR_breast2	DCIS	pCR_breastnoDCIS	Pathology_Node_Stage	pCR_axilla	pCR_breastANDaxilla	RCB	RCB_Score	Path_Size	Path_multifocal	Path_histology	Path_blocks	Reexcision
1	0	1	6	1	2	T2	N1	1	1	1	1	2	0	0	3	3	3	NA	NA	1	0	0	0	0	0	1	1	1	2	1.46	0	0	0	39	0
6	0	1	6	1	2	T2	N0	0	0	0	0	2	0	0	3	3	3	NA	NA	1	0	0	0	0	0	0	0	0	0	0	0	0	0	19	0
7	0	1	6	1	2	T2	N0	1	1	1	1	1	0	0	2	2	2	2.77	3.7	1	1	1	0	1	1	0	0	1	2	2.059	1.5	0	1	21	0
8	0	1	6	1	3	T4	N1	0	0	0	0	1	1	0	3	3	3	NA	NA	2	0	0	0	1	1	0	0	0	1	0.786	0.9	1	3	56	0
9	0	1	6	1	2	T2	N0	1	1	1	1	1	0	0	3	3	3	NA	NA	2	0	0	0	0	0	0	0	0	0	0	0	0	0	NA	0
10	0	1	6	1	2	T2	N1	0	0	0	0	2	1	0	3	3	2	NA	4	2	1	1	0	1	1	1	1	1	2	2.776	0.6	1	1	28	0
11	0	2	6	1	2	T2	N0	0	0	0	0	1	NA	0	3	3	3	NA	9.4	2	0	0	0	0	0	0	0	0	0	0	0	0	0	2	0
12	0	1	6	1	2	T2	N0	0	0	0	0	1	0	0	2	3	3	NA	7	1	0	0	0	1	1	0	0	0	0	0	0	0	0	37	1
13	0	2	6	1	2	T2	N0	1	1	1	1	2	NA	0	3	3	3	NA	8.9	1	0	0	0	1	1	0	0	0	0	0	0	0	0	55	0
14	0	1	6	1	2	T2	N1	1	1	1	1	1	0	0	2	3	3	NA	6.3	1	3	1	1	1	1	0	0	1	1	1.235	2.8	0	1	20	0
15	0	1	6	1	2	T2	N1	1	0	1	1	1	1	0	3	3	NA	NA	7.4	1	0	0	0	0	0	1	1	1	1	0.65	0	0	0	44	0
16	0	1	6	1	2	T1	N1	0	0	0	0	1	0	0	2	3	3	NA	NA	2	0	0	0	0	0	0	0	0	0	0	0	0	0	37	0
17	0	1	6	1	2	T2	N1	0	0	0	0	1	0	0	3	3	3	NA	5.2	1	0	0	0	0	0	0	0	0	0	0	0	0	0	16	0
18	1	1	3	2	2	T2	N1	1	1	1	1	2	0	0	3	2	2	NA	2.2	2	2	1	1	1	1	1	1	1	3	4.1	2.6	1	1	15	0
19	0	2	6	1	3	T3	N1	0	0	0	0	2	0	0	3	3	2	NA	5.3	2	1	1	0	1	1	0	0	1	2	1.454	0.3	1	1	15	0
20	0	1	6	1	2	T2	N0	1	1	1	1	1	1	0	2	3	3	NA	NA	1	0	0	0	0	0	0	0	0	0	0	0	0	0	18	0
Legend:
Tumor location: 1 - , 2-
Reason of tx: 1 - , 2-
LVI	lymphovascular invasion
HG	histological grade
RCB	residual cancer burden
0 = NO
1 = YES
