# Supplementary material for: The impact of tumor epithelial and microenvironmental heterogeneity on treatment responses in HER2+ breast cancer
Source: JCI Insight. 2021 Jun 8;6(11):e147617. doi: 10.1172/jci.insight.147617 (PMC8262355; doi:10.1172/jci.insight.147617)
Supplement: Supplemental Table 2 [file jciinsight-6-147617-s070.xlsx]

## Sheet: STAR-FISH data
Supplemental Table 2. STAR-FISH genotype frequencies per each image from NOR and T-DM1 cohorts
Patient	Site	Core	Image	WT	Amp	WT_Amp	Mut	Mut_Amp
PO.0040	BO	65	PO.0040_BO_65_Series008	160	0	0	15	4
PO.0040	BO	65	PO.0040_BO_65_Series012	52	1	2	7	5
PO.0040	BO	65	PO.0040_BO_65_Series014	84	1	1	4	6
PO.0048	BO	52	PO.0048_BO_52_Series006	47	3	5	33	9
PO.0048	BO	52	PO.0048_BO_52_Series009	52	2	12	11	6
PO.0048	BO	52	PO.0048_BO_52_Series013	45	4	13	14	11
PO.6410	BM	67	PO.6410_BM_67_Series012	91	4	8	7	0
PO.6410	BM	67	PO.6410_BM_67_Series015	26	0	9	0	0
PO.6410	BM	67	PO.6410_BM_67_Series020	19	11	1	3	0
PO.6450	BM	7	PO.6450_BM_07_Series005	61	9	20	19	21
PO.6450	BM	7	PO.6450_BM_07_Series008	64	6	16	31	17
PO.6450	BM	7	PO.6450_BM_07_Series013	72	2	5	23	20
PO.6748	BO	77	PO.6748_BO_77_Series006	47	9	41	26	50
PO.6748	BO	77	PO.6748_BO_77_Series008	123	2	20	86	16
PO.6748	BO	77	PO.6748_BO_77_Series011	95	1	23	79	26
PO.7360	BO	90	PO.7360_BO_90_Series006	66	3	33	16	54
PO.7360	BO	90	PO.7360_BO_90_Series009	92	1	10	6	45
PO.7360	BO	90	PO.7360_BO_90_Series012	105	2	12	22	34
PO.7362	BO	92	PO.7362_BO_92_Series004	94	2	1	12	2
PO.7362	BO	92	PO.7362_BO_92_Series011	54	0	0	12	0
PO.7362	BO	92	PO.7362_BO_92_Series014	50	0	1	1	2
PO.7364	BO	97	PO.7364_BO_97_Series005	10	20	4	68	19
PO.7364	BO	97	PO.7364_BO_97_Series008	102	11	13	62	18
PO.7364	BO	97	PO.7364_BO_97_Series011	28	5	6	9	3
PO.7374	BO	94	PO.7374_BO_94_Series004	34	11	14	32	14
PO.7374	BO	94	PO.7374_BO_94_Series008	34	31	18	38	16
PO.7374	BO	94	PO.7374_BO_94_Series011	53	4	12	7	12
PO.7379	BM	9	PO.7379_BM_09_Series006	62	0	1	23	6
PO.7379	BM	9	PO.7379_BM_09_Series010	20	2	5	31	5
PO.7379	BM	9	PO.7379_BM_09_Series017	39	0	1	13	7
PO.7406	BO	91	PO.7406_BO_91_Series004	52	7	5	1	6
PO.7406	BO	91	PO.7406_BO_91_Series010	56	21	5	63	15
PO.7406	BO	91	PO.7406_BO_91_Series014	32	106	13	1	3
PO.7424	BO	10	PO.7424_BO_10_Series007	42	10	27	21	21
PO.7424	BO	10	PO.7424_BO_10_Series011	93	3	20	10	5
PO.7424	BO	10	PO.7424_BO_10_Series015	72	1	15	6	15
PO.7428	BM	10	PO.7428_BM_10_Series009	6	11	0	3	2
PO.7428	BM	10	PO.7428_BM_10_Series014	13	13	3	1	7
PO.7428	BM	10	PO.7428_BM_10_Series018	67	6	21	12	7
PO.7619	BI	2	PO.7619_BI_02_Series005	121	0	24	0	0
PO.7619	BI	2	PO.7619_BI_02_Series008	59	0	20	18	18
PO.7619	BI	2	PO.7619_BI_02_Series011	114	4	25	1	11
PR.0040	BM	5	PR.0040_BM_05_Series007	205	10	29	11	11
PR.0040	BM	5	PR.0040_BM_05_Series012	201	6	43	7	14
PR.0040	BM	5	PR.0040_BM_05_Series016	152	13	46	5	2
PR.0048	BO	50	PR.0048_BO_50_Series008	145	0	0	15	0
PR.0048	BO	50	PR.0048_BO_50_Series011	17	1	1	12	1
PR.0048	BO	50	PR.0048_BO_50_Series014	74	7	20	50	5
PR.0053	BO	41	PR.0053_BO_41_Series006	131	5	29	18	18
PR.0053	BO	41	PR.0053_BO_41_Series010	130	4	25	21	29
PR.0053	BO	41	PR.0053_BO_41_Series013	153	8	54	17	19
PR.0069	BO	50	PR.0069_BO_50_Series007	34	2	3	1	20
PR.0069	BO	50	PR.0069_BO_50_Series011	90	0	19	4	11
PR.0069	BO	50	PR.0069_BO_50_Series014	25	25	34	5	6
PR.6450	BM	6	PR.6450_BM_06_Series006	85	16	21	17	3
PR.6450	BM	6	PR.6450_BM_06_Series013	129	3	1	57	3
PR.6450	BM	6	PR.6450_BM_06_Series016	146	1	4	9	0
PR.6748	HT	25	PR.6748_HT_25_Series006	233	0	19	5	4
PR.6748	HT	25	PR.6748_HT_25_Series009	144	7	49	2	5
PR.6748	HT	25	PR.6748_HT_25_Series012	148	8	56	0	0
PR.6930	BO	77	PR.6930_BO_77_Series009	101	7	66	1	5
PR.6930	BO	77	PR.6930_BO_77_Series013	197	2	24	24	23
PR.6930	BO	77	PR.6930_BO_77_Series015	174	7	65	5	20
PR.7126	HI	26	PR.7126_HI_26_Series006	128	0	29	3	7
PR.7126	HI	26	PR.7126_HI_26_Series009	158	1	42	5	14
PR.7126	HI	26	PR.7126_HI_26_Series012	101	7	46	4	0
PR.7334	BM	8	PR.7334_BM_08_Series006	93	11	44	137	51
PR.7334	BM	8	PR.7334_BM_08_Series011	139	2	44	14	20
PR.7334	BM	8	PR.7334_BM_08_Series016	55	9	20	13	26
PR.7347	BM	8	PR.7347_BM_08_Series005	118	2	1	63	16
PR.7347	BM	8	PR.7347_BM_08_Series009	91	13	43	8	4
PR.7347	BM	8	PR.7347_BM_08_Series014	228	0	9	13	27
PR.7360	BM	8	PR.7360_BM_08_Series006	94	0	6	14	17
PR.7360	BM	8	PR.7360_BM_08_Series010	93	11	36	2	11
PR.7360	BM	8	PR.7360_BM_08_Series013	235	1	16	25	14
PR.7364	BO	81	PR.7364_BO_81_Series004	104	9	19	4	21
PR.7364	BO	81	PR.7364_BO_81_Series009	50	4	12	34	9
PR.7364	BO	81	PR.7364_BO_81_Series013	20	0	5	7	2
PR.7379	BO	20	PR.7379_BO_20_Series013	182	3	40	4	19
PR.7379	BO	20	PR.7379_BO_20_Series021	171	1	8	36	6
PR.7379	BO	20	PR.7379_BO_20_Series028	140	2	10	34	7
PR.7406	BM	9	PR.7406_BM_09_Series006	54	3	26	46	10
PR.7406	BM	9	PR.7406_BM_09_Series009	17	21	21	28	12
PR.7406	BM	9	PR.7406_BM_09_Series015	28	22	16	6	15
PR.7417	BM	9	PR.7417_BM_09_Series002	176	8	21	51	18
PR.7417	BM	9	PR.7417_BM_09_Series005	202	3	11	17	0
PR.7417	BM	9	PR.7417_BM_09_Series008	99	22	66	15	25
PR.7428	BO	90	PR.7428_BO_90_Series005	101	6	8	30	1
PR.7428	BO	90	PR.7428_BO_90_Series011	101	4	6	8	2
PR.7428	BO	90	PR.7428_BO_90_Series014	63	4	4	10	2
PR.7619	BI	2	PR.7619_BI_02_Series006	46	0	0	54	0
PR.7619	BI	2	PR.7619_BI_02_Series009	81	5	53	1	0
PR.7619	BI	2	PR.7619_BI_02_Series013	190	3	9	17	4
