# Supplementary material for: The impact of tumor epithelial and microenvironmental heterogeneity on treatment responses in HER2+ breast cancer
Source: JCI Insight. 2021 Jun 8;6(11):e147617. doi: 10.1172/jci.insight.147617 (PMC8262355; doi:10.1172/jci.insight.147617)
Supplement: Supplemental Table 4 [file jciinsight-6-147617-s072.xlsx]

## Sheet: Sheet1
Supplemental Table 4. PDX tumor measurements
Tumor diameter in mm for left (L) and right (R) fatpad per mouse; final tumor weight in g. Week 0 - mice were randomized, treatment started one day after measurement was taken.
WEEK	0		1		2		3				Final tumor weight
PDX1 ctrl	L	R	L	R	L	R	L	R			L	R
1	4.8	4.46	6.87	5.78	6.83	6.67	6.18	6.2			0.141	0.344
3	6.5	6.41	7.64	6.25	8.48	7.13	9.7	7.6			0.255	0.105
4	6.63	5.68	8.5	7.74	8.51	8.91	8.58	7.29			0.195	0.141
5	6.68	6.07	6.7	6.62	7.61	7.53	9.5	8.45			0.302	0.198
PDX1 lapatinib
1	5.85	4.09	7.56	5	7.87	5.35	7.5	5.2			0.377	0.07
2	6.08	5.81	4.76	4.7	dead
3	6.49	6.56	8.86	5.84	7.07	6.8	7.45	6.12			0.377	0.309
4	6.37	6.08	5.12	6.32	5.79	5.03	7.16	6.81			0.202	0.185
5	6.66	6.24	dead
PDX1 paclitaxel
1	6.22	5.45	4.08	3.1	5.38	4.33	4.6	3.14			0.169	0.048
2	6.54	6.69	5.58	4.98	5.89	5.64	7.27	5.51			0.276	0.121
3	6.51	6.19	6.75	6.28	6.84	6.56	4.5	3.87			0.223	0.306
4	5.99	0	3.38	0	5.06	0	4.48	0			0.124	0
5	6.16	0	3.42	0	4.42	0	4.89	0			0.11	0
PDX1 TDM1
1	0	6.1	0	5.48	0	4.35	0	3.16			0.041	0.055
2	7.9	6.86	6.3	3.6	6.77	4.62	6.9	3.84			0.16	0.052
3	6.37	5.79	5.51	4.93	5.04	3.97	0	2.61			0.057	0.027
4	6.94	6.31	6.8	5.61	5.16	4.94	4.53	3.33			0.112	0.055
5	6.86	6.14	5.98	0	4.62	3.84	3.64	3			0.058	0.018
PDX1 trastuzumab
1	7.64	5.67	7.38	7.02	7.38	6.78	5.9	6.59			0.29	0.259
2	6.56	6.38	7.64	6.09	8.15	7	7.57	5.09			0.297	0.173
3	6.78	7.07	6.43	6.74	7.27	6.82	7.89	6.71			0.169	0.144
4	5.56	6.74	5.65	6.6	6	7.22	7.87	5.72			0.177	0.164
5	6.08	6.07	6.12	5.35	7.48	5.09	6.51	6.36			0.184	0.124
PDX1 pertuzumab
1	6.68	6.93	6.11	6.39	7.19	7.29	6.5	7.88			0.154	0.272
2	6.17	6.25	7.04	5.67	6.61	7.39	6.47	6.71			0.217	0.175
3	6.89	6.55	6.8	5.24	9.03	6.48	7.75	7.69			0.307	0.159
4	6.17	5.82	5.16	5.39	6.93	7.94	6.78	7.46			0.242	0.189
5	5.9	5.58	6.36	6.09	6.85	6.45	5.47	5.19			0.126	0.194
WEEK	0		1		2		3				Final tumor weight
PDX2 ctrl	L	R	L	R	L	R	L	R			L	R
1	6.82	7.06	7.48	8.7	8.02	7.98	7.07	7.9			0.521	0.361
2	6.59	5.84	9.05	7.7	11.1	9.57	10.94	7.38			0.582	0.294
3	6.28	6.87	7.4	7.39	7.97	7.58	8.06	6.82			0.254	0.354
4	8.6	7.17	11.32	7.67	9.5	7.67	10.61	7.71			0.42	0.245
5	6.34	6.25	7.39	6.88	13.47	10.18	12.5	9.46			0.835	0.315
PDX2 paclitaxel
1	7.27	6.1	6.9	7.85	7.81	7.31	6.5	4.79			0.204	0.209
2	6.53	6.28	7.7	6.65	7.66	8.73	7.62	6.7			0.295	0.261
3	8.7	6.9	8.9	7.18	13.01	9.83	13.14	8.15			0.643	0.328
4	7.98	5.98	8	6.1	9.87	8.37	10.37	8.46			0.556	0.195
5	7.5	6.52	8.5	5.95	12.27	7.88	12.33	7.49			0.601	0.187
PDX2 lapatinib
1	6.52	6.8	7.79	6.94	8.18	8.6	5.75	11.66			0.223	0.646
2	7.06	8.75	8.3	9.3	9.44	11.67	8.82	7.6			0.228	0.366
3	7.11	5.33	7.04	6.08	6.17	5.81	8.1	5.45			0.203	0.135
4	7.04	6.05	8.07	6.72	7.18	6.81	7.41	7.1			0.211	0.228
5	5.72	6	7.13	5.45	6.43	5.79	6.83	5.99			0.141	0.156
PDX2 TDM1
1	7.68	7.27	7.72	7.01	7.65	7.33	6.04	5.34			0.212	0.16
2	6.5	7.2	6.8	5.25	5.88	5.32	7.7	7.15			0.267	0.414
3	6.5	6.28	5.37	4.51	6.8	5.52	5.22	4.9			0.207	0.075
4	4.8	4.39	6.15	4.04	6.44	5.56	4.82	4.29			0.137	0.074
5	6.53	6.12	5.44	4.96	6.37	6.46	5.22	6.05			0.17	0.223
PDX2 trastuzumab
1	7.51	6.91	9.13	5.92	11.22	5.55	9.97	7.59			0.54	0.122
2	4.9	6.57	5.32	3.72	4.01	4.54	6.69	4.5			0.146	0.072
3	7.8	5.95	6.51	5.08	9.34	5.51	9.25	6.85			0.297	0.203
4	6.3	5.78	3.28	4.78	5.8	4.45	6.15	4.56			0.104	0.052
5	6.2	5.59	5.3	4.86	5.2	5.09	7.55	6.2			0.12	0.126
PDX2 pertuzumab
1	7.09	6.32	6.04	6.24	6.1	5.83	9.38	6.33			0.148	0.134
2	5.6	5.62	5.61	4.61	4.47	5.92	4.43	5.81			0.07	0.135
3	7.8	7.08	6.18	4.94	6.7	5.61	6.99	5			0.132	0.165
4	7.35	5.28	5.7	5.09	5.93	5.56	6.55	3.19			0.188	0.083
5	6.66	5.42	5.19	4.5	6	4.02	6.39	4			0.222	0.03
