# Supplementary material for: The impact of tumor epithelial and microenvironmental heterogeneity on treatment responses in HER2+ breast cancer
Source: JCI Insight. 2021 Jun 8;6(11):e147617. doi: 10.1172/jci.insight.147617 (PMC8262355; doi:10.1172/jci.insight.147617)
Supplement: Supplemental Table 5 [file jciinsight-6-147617-s073.xlsx]

## Sheet: Sheet1
Supplemental Table 5. Phospho-histone H3 immunofluorescence quantification
	PDX	group	mouse	total cell count	pH3+ cell count	percent positive
1	1	Untreated	3	626	49	7.82748
2	1	Untreated	3	733	61	8.32196
3	1	Untreated	3	658	44	6.68693
4	1	Untreated	4	910	52	5.71429
5	1	Untreated	4	668	68	10.1796
6	1	Untreated	4	552	40	7.24638
7	1	Paclitaxel	3	727	95	13.0674
8	1	Paclitaxel	3	687	44	6.40466
9	1	Paclitaxel	3	588	54	9.18367
10	1	Paclitaxel	4	695	65	9.35252
11	1	Paclitaxel	4	728	43	5.90659
12	1	Paclitaxel	4	608	49	8.05921
13	1	Lapatinib	2	870	69	7.93103
14	1	Lapatinib	2	569	47	8.26011
15	1	Lapatinib	2	840	53	6.30952
16	1	Lapatinib	3	830	85	10.241
17	1	Lapatinib	3	783	89	11.3665
18	1	Lapatinib	3	737	81	10.9905
19	1	T-DM1	2	577	56	9.70537
20	1	T-DM1	2	599	88	14.6912
21	1	T-DM1	2	666	47	7.05706
22	1	T-DM1	4	613	53	8.646
23	1	T-DM1	4	686	44	6.41399
24	1	T-DM1	4	555	52	9.36937
25	1	Trastuzumab	2	684	30	4.38596
26	1	Trastuzumab	2	690	64	9.27536
27	1	Trastuzumab	2	638	74	11.5987
28	1	Trastuzumab	3	770	63	8.18182
29	1	Trastuzumab	3	810	56	6.91358
30	1	Trastuzumab	3	809	79	9.76514
31	1	Pertuzumab	4	692	80	11.5607
32	1	Pertuzumab	4	885	74	8.36158
33	1	Pertuzumab	4	705	58	8.22695
34	1	Pertuzumab	5	821	81	9.86602
35	1	Pertuzumab	5	723	52	7.19225
36	1	Pertuzumab	5	855	63	7.36842
	PDX	group	mouse	total cell count	pH3+ cell count	percent positive
1	2	Untreated	3	393	59	15.0127
2	2	Untreated	3	541	82	15.1571
3	2	Untreated	3	523	93	17.782
4	2	Untreated	4	447	71	15.8837
5	2	Untreated	4	511	65	12.7202
6	2	Untreated	4	392	55	14.0306
7	2	Paclitaxel	2	446	19	4.26009
8	2	Paclitaxel	2	594	79	13.2997
9	2	Paclitaxel	2	496	51	10.2823
10	2	Paclitaxel	3	411	69	16.7883
11	2	Paclitaxel	3	405	48	11.8519
12	2	Paclitaxel	3	544	75	13.7868
13	2	Lapatinib	1	506	43	8.49802
14	2	Lapatinib	1	612	157	25.6536
15	2	Lapatinib	1	639	128	20.0313
16	2	Lapatinib	2	302	27	8.9404
17	2	Lapatinib	2	499	120	24.0481
18	2	Lapatinib	2	441	67	15.1927
19	2	T-DM1	1	454	60	13.2159
20	2	T-DM1	1	562	105	18.6833
21	2	T-DM1	1	393	46	11.7048
22	2	T-DM1	5	659	69	10.4704
23	2	T-DM1	5	525	43	8.19048
24	2	T-DM1	5	535	64	11.9626
25	2	Trastuzumab	2	621	53	8.53462
26	2	Trastuzumab	2	666	94	14.1141
27	2	Trastuzumab	2	674	104	15.4303
28	2	Trastuzumab	3	554	112	20.2166
29	2	Trastuzumab	3	538	93	17.2862
30	2	Trastuzumab	3	426	46	10.7981
31	2	Pertuzumab	2	605	64	10.5785
32	2	Pertuzumab	2	626	91	14.5367
33	2	Pertuzumab	2	681	65	9.54479
34	2	Pertuzumab	3	652	134	20.5521
35	2	Pertuzumab	3	605	109	18.0165
36	2	Pertuzumab	3	533	82	15.3846
