# Supplementary material for: The impact of tumor epithelial and microenvironmental heterogeneity on treatment responses in HER2+ breast cancer
Source: JCI Insight. 2021 Jun 8;6(11):e147617. doi: 10.1172/jci.insight.147617 (PMC8262355; doi:10.1172/jci.insight.147617)
Supplement: Supplemental Table 6 [file jciinsight-6-147617-s074.xlsx]

## Sheet: Sheet1
Supplemental Table 6. Mutations detected in PDX1 and PDX2 by exome sequencing
Untreated sample served as "normal" control - all mutations listed were not present in untreated samples
PDX1
batch	pdx	treatment	gene_protein_change	Hugo_Symbol	Variant_Classification	Protein_Change	t_alt_count	t_ref_count	variant_allele_frequency
1	1	Paclitaxel	PUM2_p.D152E	PUM2	Missense_Mutation	p.D152E	16	34	0.32
1	1	Paclitaxel	CDK13_p.T66A	CDK13	Missense_Mutation	p.T66A	4	20	0.166667
1	1	Paclitaxel	TNRC6A_p.M1320T	TNRC6A	Missense_Mutation	p.M1320T	15	67	0.182927
1	1	Lapatinib	CDK13_p.T66A	CDK13	Missense_Mutation	p.T66A	3	16	0.157895
1	1	Lapatinib	TNRC6A_p.M1320T	TNRC6A	Missense_Mutation	p.M1320T	10	48	0.172414
2	1	T-DM1	PUM2_p.D152E	PUM2	Missense_Mutation	p.D152E	23	56	0.291139
2	1	T-DM1	USP34_p.F2756L	USP34	Missense_Mutation	p.F2756L	26	57	0.313253
2	1	T-DM1	ARMC8_p.N384T	ARMC8	Missense_Mutation	p.N384T	9	41	0.18
2	1	T-DM1	ANKRD17_p.S785N	ANKRD17	Missense_Mutation	p.S785N	23	34	0.403509
2	1	T-DM1	CDK13_p.T66A	CDK13	Missense_Mutation	p.T66A	5	8	0.384615
2	1	T-DM1	VLDLR_p.V506F	VLDLR	Missense_Mutation	p.V506F	14	42	0.25
2	1	T-DM1	PRRC2B_p.V190A	PRRC2B	Missense_Mutation	p.V190A	14	63	0.181818
2	1	T-DM1	TNRC6A_p.M1320T	TNRC6A	Missense_Mutation	p.M1320T	8	50	0.137931
2	1	T-DM1	TAF4_p.V50L	TAF4	Missense_Mutation	p.V50L	36	80	0.310345
1	1	T-DM1	PUM2_p.D152E	PUM2	Missense_Mutation	p.D152E	15	26	0.365854
1	1	T-DM1	USP34_p.F2756L	USP34	Missense_Mutation	p.F2756L	65	96	0.403727
1	1	T-DM1	ARMC8_p.N384T	ARMC8	Missense_Mutation	p.N384T	5	24	0.172414
1	1	T-DM1	ANKRD17_p.S785N	ANKRD17	Missense_Mutation	p.S785N	30	26	0.535714
1	1	T-DM1	CDK13_p.T66A	CDK13	Missense_Mutation	p.T66A	7	16	0.304348
1	1	T-DM1	VLDLR_p.V506F	VLDLR	Missense_Mutation	p.V506F	27	68	0.284211
1	1	T-DM1	PRRC2B_p.V190A	PRRC2B	Missense_Mutation	p.V190A	38	125	0.233129
1	1	T-DM1	TNRC6A_p.M1320T	TNRC6A	Missense_Mutation	p.M1320T	14	34	0.291667
1	1	T-DM1	TAF4_p.V50L	TAF4	Missense_Mutation	p.V50L	12	32	0.272727
2	1	Trastuzumab	CBX2_p.S266T	CBX2	Missense_Mutation	p.S266T	30	254	0.105634
1	1	Trastuzumab	CDK13_p.T66A	CDK13	Missense_Mutation	p.T66A	4	17	0.190476
1	1	Trastuzumab	CBX2_p.S266T	CBX2	Missense_Mutation	p.S266T	26	235	0.0996169
1	1	Trastuzumab	TAF4_p.V50L	TAF4	Missense_Mutation	p.V50L	9	22	0.290323
1	1	Pertuzumab	ARMC8_p.N384T	ARMC8	Missense_Mutation	p.N384T	6	32	0.157895
1	1	Pertuzumab	TNRC6A_p.M1320T	TNRC6A	Missense_Mutation	p.M1320T	12	38	0.24
batch	pdx	treatment	gene_protein_change	Hugo_Symbol	Variant_Classification	Protein_Change	t_alt_count	t_ref_count	variant_allele_frequency
2	2	Paclitaxel	THSD7A_p.S1020T	THSD7A	Missense_Mutation	p.S1020T	35	132	0.209581
2	2	Paclitaxel	LCOR_p.N432T	LCOR	Missense_Mutation	p.N432T	4	42	0.0869565
2	2	Paclitaxel	GRIA4_p.Q865H	GRIA4	Missense_Mutation	p.Q865H	6	21	0.222222
2	2	Paclitaxel	EWSR1_p.M330L	EWSR1	Missense_Mutation	p.M330L	5	57	0.0806452
1	2	Paclitaxel	EYA3_p.P158S	EYA3	Missense_Mutation	p.P158S	6	53	0.101695
1	2	Paclitaxel	LIN54_p.S173P	LIN54	Missense_Mutation	p.S173P	15	68	0.180723
1	2	Paclitaxel	LIN54_p.T169A	LIN54	Missense_Mutation	p.T169A	16	66	0.195122
1	2	Paclitaxel	ATXN7L1_p.L516M	ATXN7L1	Missense_Mutation	p.L516M	16	43	0.271186
1	2	Paclitaxel	SLC7A2_p.I388V	SLC7A2	Missense_Mutation	p.I388V	6	37	0.139535
1	2	Paclitaxel	JPH1_p.G51V	JPH1	Missense_Mutation	p.G51V	30	229	0.11583
1	2	Paclitaxel	LCOR_p.N16T	LCOR	Missense_Mutation	p.N16T	5	37	0.119048
1	2	Paclitaxel	LCOR_p.N432T	LCOR	Missense_Mutation	p.N432T	7	41	0.145833
1	2	Paclitaxel	GRIA4_p.Q865H	GRIA4	Missense_Mutation	p.Q865H	13	17	0.433333
1	2	Paclitaxel	HOXC11_p.Y258H	HOXC11	Missense_Mutation	p.Y258H	10	76	0.116279
1	2	Paclitaxel	JAG2_p.H64R	JAG2	Missense_Mutation	p.H64R	26	182	0.125
1	2	Paclitaxel	TNRC6A_p.N1640S	TNRC6A	Missense_Mutation	p.N1640S	9	56	0.138462
1	2	Paclitaxel	MED13_p.A3S	MED13	Missense_Mutation	p.A3S	16	67	0.192771
1	2	Paclitaxel	NFIX_p.S405T	NFIX	Missense_Mutation	p.S405T	9	63	0.125
1	2	Paclitaxel	MARK4_p.S351A	MARK4	Missense_Mutation	p.S351A	5	53	0.0862069
1	2	Paclitaxel	MARK4_p.S354N	MARK4	Missense_Mutation	p.S354N	6	55	0.0983607
1	2	Paclitaxel	EWSR1_p.M330L	EWSR1	Missense_Mutation	p.M330L	8	18	0.307692
2	2	Lapatinib	LIN54_p.S173P	LIN54	Missense_Mutation	p.S173P	10	64	0.135135
2	2	Lapatinib	LIN54_p.T169A	LIN54	Missense_Mutation	p.T169A	11	62	0.150685
2	2	Lapatinib	THSD7A_p.S1020T	THSD7A	Missense_Mutation	p.S1020T	36	126	0.222222
2	2	Lapatinib	ATXN7L1_p.L516M	ATXN7L1	Missense_Mutation	p.L516M	8	24	0.25
2	2	Lapatinib	LCOR_p.N16T	LCOR	Missense_Mutation	p.N16T	9	41	0.18
2	2	Lapatinib	LCOR_p.N432T	LCOR	Missense_Mutation	p.N432T	8	18	0.307692
2	2	Lapatinib	LTBP3_p.P502T	LTBP3	Missense_Mutation	p.P502T	41	50	0.450549
2	2	Lapatinib	MED13_p.A3S	MED13	Missense_Mutation	p.A3S	6	43	0.122449
2	2	Lapatinib	NFIX_p.S405T	NFIX	Missense_Mutation	p.S405T	8	63	0.112676
1	2	Lapatinib	ARID4B_p.V602A	ARID4B	Missense_Mutation	p.V602A	4	26	0.133333
1	2	Lapatinib	LIN54_p.S173P	LIN54	Missense_Mutation	p.S173P	12	91	0.116505
1	2	Lapatinib	LIN54_p.T169A	LIN54	Missense_Mutation	p.T169A	11	94	0.104762
1	2	Lapatinib	THSD7A_p.S1020T	THSD7A	Missense_Mutation	p.S1020T	26	68	0.276596
1	2	Lapatinib	ATXN7L1_p.L516M	ATXN7L1	Missense_Mutation	p.L516M	8	59	0.119403
1	2	Lapatinib	SLC7A2_p.I388V	SLC7A2	Missense_Mutation	p.I388V	4	36	0.1
1	2	Lapatinib	LCOR_p.N16T	LCOR	Missense_Mutation	p.N16T	10	37	0.212766
1	2	Lapatinib	LCOR_p.N432T	LCOR	Missense_Mutation	p.N432T	8	56	0.125
1	2	Lapatinib	GRIA4_p.Q865H	GRIA4	Missense_Mutation	p.Q865H	11	26	0.297297
1	2	Lapatinib	HOXC11_p.Y258H	HOXC11	Missense_Mutation	p.Y258H	7	99	0.0660377
1	2	Lapatinib	JAG2_p.H64R	JAG2	Missense_Mutation	p.H64R	30	220	0.12
1	2	Lapatinib	TNRC6A_p.N1640S	TNRC6A	Missense_Mutation	p.N1640S	11	79	0.122222
1	2	Lapatinib	HOXB3_p.C21S	HOXB3	Missense_Mutation	p.C21S	14	53	0.208955
1	2	Lapatinib	MED13_p.A3S	MED13	Missense_Mutation	p.A3S	5	73	0.0641026
1	2	Lapatinib	NFIX_p.S405T	NFIX	Missense_Mutation	p.S405T	7	105	0.0625
1	2	Lapatinib	MARK4_p.S351A	MARK4	Missense_Mutation	p.S351A	5	65	0.0714286
1	2	Lapatinib	EWSR1_p.M330L	EWSR1	Missense_Mutation	p.M330L	5	24	0.172414
2	2	T-DM1	TNRC6A_p.N1640S	TNRC6A	Missense_Mutation	p.N1640S	5	48	0.0943396
2	2	T-DM1	HOXB3_p.C21S	HOXB3	Missense_Mutation	p.C21S	6	36	0.142857
1	2	T-DM1	ARID4B_p.V602A	ARID4B	Missense_Mutation	p.V602A	3	18	0.142857
1	2	T-DM1	ATXN7L1_p.L516M	ATXN7L1	Missense_Mutation	p.L516M	10	57	0.149254
1	2	T-DM1	SLC7A2_p.I388V	SLC7A2	Missense_Mutation	p.I388V	5	54	0.0847458
1	2	T-DM1	JPH1_p.G51V	JPH1	Missense_Mutation	p.G51V	14	241	0.054902
1	2	T-DM1	LCOR_p.N16T	LCOR	Missense_Mutation	p.N16T	7	55	0.112903
1	2	T-DM1	LCOR_p.N432T	LCOR	Missense_Mutation	p.N432T	7	48	0.127273
1	2	T-DM1	HOXC11_p.Y258H	HOXC11	Missense_Mutation	p.Y258H	8	94	0.0784314
1	2	T-DM1	EFNB3_p.T208S	EFNB3	Missense_Mutation	p.T208S	3	11	0.214286
1	2	T-DM1	MED13_p.A3S	MED13	Missense_Mutation	p.A3S	6	83	0.0674157
1	2	T-DM1	NFIX_p.S405T	NFIX	Missense_Mutation	p.S405T	7	66	0.0958904
2	2	Trastuzumab	EYA3_p.P158S	EYA3	Missense_Mutation	p.P158S	7	41	0.145833
2	2	Trastuzumab	ARID4B_p.V602A	ARID4B	Missense_Mutation	p.V602A	10	43	0.188679
2	2	Trastuzumab	MAP4K3_p.L359F	MAP4K3	Missense_Mutation	p.L359F	5	50	0.0909091
2	2	Trastuzumab	DPP4_p.N694H	DPP4	Missense_Mutation	p.N694H	4	41	0.0888889
2	2	Trastuzumab	SLMAP_p.I396L	SLMAP	Missense_Mutation	p.I396L	3	16	0.157895
2	2	Trastuzumab	ZFR_p.A312T	ZFR	Missense_Mutation	p.A312T	6	32	0.157895
2	2	Trastuzumab	SLC7A2_p.I388V	SLC7A2	Missense_Mutation	p.I388V	4	51	0.0727273
2	2	Trastuzumab	LCOR_p.N432T	LCOR	Missense_Mutation	p.N432T	5	39	0.113636
2	2	Trastuzumab	LTBP3_p.P502T	LTBP3	Missense_Mutation	p.P502T	7	73	0.0875
2	2	Trastuzumab	XPO4_p.N599S	XPO4	Missense_Mutation	p.N599S	4	45	0.0816327
2	2	Trastuzumab	KTN1_p.K1053R	KTN1	Missense_Mutation	p.K1053R	4	39	0.0930233
2	2	Trastuzumab	JAG2_p.H92Y	JAG2	Missense_Mutation	p.H92Y	5	86	0.0549451
2	2	Trastuzumab	TNRC6A_p.N1640S	TNRC6A	Missense_Mutation	p.N1640S	6	46	0.115385
2	2	Trastuzumab	EFNB3_p.T208S	EFNB3	Missense_Mutation	p.T208S	3	23	0.115385
2	2	Trastuzumab	HOXB3_p.C21S	HOXB3	Missense_Mutation	p.C21S	12	31	0.27907
2	2	Trastuzumab	MARK4_p.S351A	MARK4	Missense_Mutation	p.S351A	4	44	0.0833333
2	2	Trastuzumab	MARK4_p.S354N	MARK4	Missense_Mutation	p.S354N	4	45	0.0816327
2	2	Trastuzumab	EWSR1_p.M330L	EWSR1	Missense_Mutation	p.M330L	11	45	0.196429
1	2	Trastuzumab	EYA3_p.P158S	EYA3	Missense_Mutation	p.P158S	18	48	0.272727
1	2	Trastuzumab	MAP4K3_p.L359F	MAP4K3	Missense_Mutation	p.L359F	11	81	0.119565
1	2	Trastuzumab	DPP4_p.N694H	DPP4	Missense_Mutation	p.N694H	8	22	0.266667
1	2	Trastuzumab	SLMAP_p.I396L	SLMAP	Missense_Mutation	p.I396L	9	21	0.3
1	2	Trastuzumab	LIN54_p.S173P	LIN54	Missense_Mutation	p.S173P	19	66	0.223529
1	2	Trastuzumab	LIN54_p.T169A	LIN54	Missense_Mutation	p.T169A	20	66	0.232558
1	2	Trastuzumab	ZFR_p.A312T	ZFR	Missense_Mutation	p.A312T	13	56	0.188406
1	2	Trastuzumab	ATXN7L1_p.L516M	ATXN7L1	Missense_Mutation	p.L516M	11	47	0.189655
1	2	Trastuzumab	SLC7A2_p.I388V	SLC7A2	Missense_Mutation	p.I388V	6	45	0.117647
1	2	Trastuzumab	JPH1_p.G51V	JPH1	Missense_Mutation	p.G51V	27	240	0.101124
1	2	Trastuzumab	LCOR_p.N16T	LCOR	Missense_Mutation	p.N16T	21	49	0.3
1	2	Trastuzumab	LCOR_p.N432T	LCOR	Missense_Mutation	p.N432T	17	48	0.261538
1	2	Trastuzumab	LTBP3_p.P502T	LTBP3	Missense_Mutation	p.P502T	16	32	0.333333
1	2	Trastuzumab	GRIA4_p.Q865H	GRIA4	Missense_Mutation	p.Q865H	13	23	0.361111
1	2	Trastuzumab	HOXC11_p.Y258H	HOXC11	Missense_Mutation	p.Y258H	11	65	0.144737
1	2	Trastuzumab	XPO4_p.N599S	XPO4	Missense_Mutation	p.N599S	14	85	0.141414
1	2	Trastuzumab	KTN1_p.K1053R	KTN1	Missense_Mutation	p.K1053R	5	27	0.15625
1	2	Trastuzumab	JAG2_p.H92Y	JAG2	Missense_Mutation	p.H92Y	23	106	0.178295
1	2	Trastuzumab	JAG2_p.H64R	JAG2	Missense_Mutation	p.H64R	44	131	0.251429
1	2	Trastuzumab	TNRC6A_p.N1640S	TNRC6A	Missense_Mutation	p.N1640S	19	78	0.195876
1	2	Trastuzumab	EFNB3_p.T208S	EFNB3	Missense_Mutation	p.T208S	3	6	0.333333
1	2	Trastuzumab	HOXB3_p.C21S	HOXB3	Missense_Mutation	p.C21S	18	35	0.339623
1	2	Trastuzumab	MED13_p.A3S	MED13	Missense_Mutation	p.A3S	7	40	0.148936
1	2	Trastuzumab	NFIX_p.S405T	NFIX	Missense_Mutation	p.S405T	18	60	0.230769
1	2	Trastuzumab	MARK4_p.S351A	MARK4	Missense_Mutation	p.S351A	7	61	0.102941
1	2	Trastuzumab	MARK4_p.S354N	MARK4	Missense_Mutation	p.S354N	8	61	0.115942
1	2	Trastuzumab	EWSR1_p.M330L	EWSR1	Missense_Mutation	p.M330L	11	18	0.37931
2	2	Pertuzumab	ARID4B_p.V602A	ARID4B	Missense_Mutation	p.V602A	10	74	0.119048
2	2	Pertuzumab	THSD7A_p.S1020T	THSD7A	Missense_Mutation	p.S1020T	40	164	0.196078
2	2	Pertuzumab	ATXN7L1_p.L516M	ATXN7L1	Missense_Mutation	p.L516M	11	46	0.192982
2	2	Pertuzumab	SLC7A2_p.I388V	SLC7A2	Missense_Mutation	p.I388V	5	66	0.0704225
2	2	Pertuzumab	JPH1_p.G51V	JPH1	Missense_Mutation	p.G51V	43	635	0.0634218
2	2	Pertuzumab	LTBP3_p.P502T	LTBP3	Missense_Mutation	p.P502T	16	112	0.125
2	2	Pertuzumab	GRIA4_p.Q865H	GRIA4	Missense_Mutation	p.Q865H	7	21	0.25
2	2	Pertuzumab	HOXC11_p.Y258H	HOXC11	Missense_Mutation	p.Y258H	4	28	0.125
2	2	Pertuzumab	JAG2_p.H64R	JAG2	Missense_Mutation	p.H64R	8	108	0.0689655
2	2	Pertuzumab	TNRC6A_p.N1640S	TNRC6A	Missense_Mutation	p.N1640S	6	65	0.084507
2	2	Pertuzumab	HOXB3_p.C21S	HOXB3	Missense_Mutation	p.C21S	6	52	0.103448
2	2	Pertuzumab	EWSR1_p.M330L	EWSR1	Missense_Mutation	p.M330L	6	51	0.105263
1	2	Pertuzumab	ARID4B_p.V602A	ARID4B	Missense_Mutation	p.V602A	5	26	0.16129
1	2	Pertuzumab	ZFR_p.A312T	ZFR	Missense_Mutation	p.A312T	5	45	0.1
1	2	Pertuzumab	JPH1_p.G51V	JPH1	Missense_Mutation	p.G51V	19	268	0.0662021
1	2	Pertuzumab	LCOR_p.N16T	LCOR	Missense_Mutation	p.N16T	11	35	0.23913
1	2	Pertuzumab	GRIA4_p.Q865H	GRIA4	Missense_Mutation	p.Q865H	6	23	0.206897
1	2	Pertuzumab	HOXC11_p.Y258H	HOXC11	Missense_Mutation	p.Y258H	6	83	0.0674157
1	2	Pertuzumab	JAG2_p.H64R	JAG2	Missense_Mutation	p.H64R	19	179	0.0959596
1	2	Pertuzumab	TNRC6A_p.N1640S	TNRC6A	Missense_Mutation	p.N1640S	10	77	0.114943
1	2	Pertuzumab	MED13_p.A3S	MED13	Missense_Mutation	p.A3S	9	67	0.118421
1	2	Pertuzumab	NFIX_p.S405T	NFIX	Missense_Mutation	p.S405T	14	69	0.168675
1	2	Pertuzumab	MARK4_p.S351A	MARK4	Missense_Mutation	p.S351A	4	50	0.0740741
1	2	Pertuzumab	MARK4_p.S354N	MARK4	Missense_Mutation	p.S354N	4	52	0.0714286
