# Supplementary material for: The impact of tumor epithelial and microenvironmental heterogeneity on treatment responses in HER2+ breast cancer
Source: JCI Insight. 2021 Jun 8;6(11):e147617. doi: 10.1172/jci.insight.147617 (PMC8262355; doi:10.1172/jci.insight.147617)
Supplement: Supplemental Table 7 [file jciinsight-6-147617-s075.xlsx]

## Sheet: Sheet1
Supplemental Table 7. MetaCore analysis of bulk RNA sequencing
Enrichment by Process Networks - up in PDX1 untreated
#	Networks	Total	p-value	FDR	In Data	Network Objects from Active Data
1	Development_Neurogenesis_Synaptogenesis	180	7.69343e-06	0.00122325	74	N-type Ca(II) channel alpha1B, Neuroligin, Chapsyn-110, nAChR alpha, Neurexin 1-beta, Neurexin beta, Synaptotagmin, MALS, Ionotropic glutamate receptor, VAMP2, RIMS1, FGFR1, Neuregulin 3, FGFR2, TBR1, X11, Kainate receptor, UBE3A (E6-AP), Tamalin, VAMP1, Liprin-alpha2, MUNC18, ADAR2, NR2C, ErbB3, Syntaxin 16, PNMA1, Ephrin-B3, Ephrin-B, Dsh, Synaptotagmin I, ERC2/CAST, Ephrin-B receptors, Liprin-…
2	Development_Hedgehog signaling	253	2.1008e-05	0.00167014	96	Furin, Ubiquitin, E2A, ETS2, FGFR1, Adenylate cyclase, Adenylate cyclase type I, PTHrP, BMP7, TCF7L2 (TCF4), SOX2, CREB1, H-Ras, FGF9, ALK-2, ZIC2, FGFR2, DHH, Hedgehog, SREBP1 precursor, HNF3-beta, Lef-1, BMAL1, MTSS1, p38beta (MAPK11), COUP-TFII, FOXF1, JIP-1, Beta-arrestin2, Dsh, ID3, HEY1, p73, CDC37, Casein kinase I alpha, Casein kinase I, GAB1, PRKAR1A, PKA-reg (cAMP-dependent), Sirtuin1, S…
3	Translation_Translation initiation	171	6.33017e-05	0.00335499	68	PUM2, eIF3S5, eIF2AK1, RPL34, PABPC1, eIF5, RPS27A, eIF4G1/3, eIF4G3, eIF2AK3, MARS, eIF2B1, M9, eIF3S7, RPL35, RPL19, RACK1, RPS28, RPS26, RPL14, RPS14, MetAP-2, RPL38, RPL26, RPL32, RPL18, RPL30, RPL17, LAMR1, RPL28, eIF4A, RPL35a, RPL27, eIF4B, Casein kinase I alpha, Casein kinase I, PUM1, RPL37A, RP40, RPL36, RPL24, RPS16, RPL18a, RPL23, PKR, RPL27A, Casein kinase I gamma 2, eIF4G2, eIF3S9, R…
4	Signal transduction_WNT signaling	177	0.000116033	0.00461229	69	NF-AT, NF-AT2(NFATC1), PKC-eta, Adenylate cyclase, Adenylate cyclase type I, Tcf(Lef), TCF7L2 (TCF4), APC protein, CREB1, CaMK II delta, HNF3-beta, Lef-1, TGF-alpha, G-protein alpha-q, G-protein alpha-q/11, PLC-beta, p38 MAPK, p38beta (MAPK11), Calcineurin A (beta), Calcineurin A (catalytic), LRP6, Dsh, MKK7 (MAP2K7), p73, Casein kinase I, PKA-reg (cAMP-dependent), PTEN, PKC-alpha, PP2A cat (alph…
5	Signal transduction_ESR2 pathway	77	0.000473831	0.0137015	34	eNOS, NCOA2 (GRIP1/TIF2), Ubiquitin, MNK2(GPRK7), TIF1-alpha, Oviductin, H-Ras, AHR, MMS19L, SREBP1 precursor, G-protein alpha-q, p38beta (MAPK11), RBM9, STAT5B, NCOA1 (SRC1), TFF1, EGF, SMRT, SR-BI, ADA3-like protein, c-Fos, CIA, CAPER, SOS, c-Raf-1, Insulin receptor, G-protein alpha-s, Calmodulin, IGF-2, LCoR (MLR2), NCOA3 (pCIP/SRC3), Keratin 19, AKT1, p300
6	Cell cycle_G1-S Growth factor regulation	195	0.00056322	0.0137015	72	IKK (cat), IKK-alpha, RGL2, AP-1, JunB, PKC, JunD/c-Fos, FGFR1, Tcf(Lef), TCF7L2 (TCF4), APC protein, Activin, H-Ras, FGF9, p70 S6 kinase1, FAK1, MDM2, Rb protein, TL1A(TNFSF15), TGF-alpha, CSDA, NF-kB2 (p52), NF-kB, NF-kB2 (p100), G-protein alpha-q, G-protein alpha-q/11, Tob1, SPHK1, I-kB, NFKBIA, STAT5, IRS-1, MEK4/7, MKK7 (MAP2K7), cPKC (conventional), PKC-alpha, PP2A cat (alpha), PP2A catalyt…
7	Signal transduction_Androgen receptor nuclear signaling	126	0.00060321	0.0137015	50	TSG101, SRA1, NCOA2 (GRIP1/TIF2), BAG-1, RDH11, Gelsolin, HDAC1, p90RSK2(RPS6KA3), NR2C1 (TR2), ADAM9, Kallikrein 3 (PSA), MDM2, RBaK, Rb protein, PIP, FAST-1/2, C/EBPalpha, JMJD2A, NCOA1 (SRC1), S5AR2, HEY1, AES (GRG), PCAF, Sirtuin1, STO, PTEN, PP2A cat (alpha), SMRT, Hap-1, VIL2 (ezrin), Lipophilin C, CDK9, Zimp7, ADAM17, GREB1, STK39, PIAS4, SCAP, RNF4, RAD9, Pin1, Calmodulin, PMEPA1, PIAS3, …
8	Development_Neuromuscular junction	147	0.000954742	0.0189755	56	nAChR alpha-10, nAChR alpha, VAMP2, Dystrophin, nAChR beta, nAChR beta-2, APC protein, H-Ras, PDZ-GEF1, FAK1, COL4A4, Collagen IV, VAMP1, Laminin 7, Laminin 9, Laminin 11, Laminin 4, LAMG1, G-protein alpha-q, G-protein alpha-q/11, PIB4, PLC-beta, COLQ, ErbB3, DVL-3, Dsh, LAMA5, Rapsyn, MKK7 (MAP2K7), LAMA2, cPKC (conventional), PKC-alpha, FTase-alpha, Dystrobrevin alpha, Syntrophin B1, Syntrophin…
9	Signal transduction_ERBB-family signaling	75	0.00139636	0.0229851	32	IKK (cat), H-Ras, Amphiregulin, Neuregulin 3, TGF-alpha, NF-kB, ErbB3, I-kB, IRS-1, MKP-2, MKK7 (MAP2K7), EPS8, GAB1, PTEN, EGF, Betacellulin, PKC-epsilon, Neuregulin 4, c-Fos, Rac1, Rab-5A, MLK2(MAP3K10), SOS, PKC-gamma, c-Raf-1, JNK(MAPK8-10), Neuregulin 2, PI3K reg class IA, p120GAP, AKT(PKB), ErbB4, MKP-1
10	Cardiac development_FGF_ErbB signaling	124	0.0014456	0.0229851	48	RXRB, MyHC, SHOX2, RARbeta, FGFR1, Troponin T, cardiac, SOX2, H-Ras, FGF9, FGFR2, FAK1, PKC-mu, MYBPC3, CHD7, Rb protein, G-protein alpha-q/11, BAF60c, Calcineurin A (catalytic), Tafazzin, ErbB3, Epo, Troponin I, cardiac, ID3, Presenilin 1, ZFPM1 (FOG), GAB1, PKC-alpha, Kv4.2 channel, Hamartin, PKC-epsilon, SOS, ID2, SOX6, HEXIM1, ZIC3, ESR1 (nuclear), c-Raf-1, TEF-1, PDLIM3, FRS2, Titin, FGF12, …
Enrichment by Process Networks - up in PDX2 untreated
#	Networks	Total	p-value	FDR	In Data	Network Objects from Active Data
1	Cell cycle_Mitosis	179	3.79228e-12	6.02972e-10	103	Tubulin (in microtubules), Tubulin beta, CDCA1, MAD2b, Cyclin B1, Cyclin B, Zwilch, Ubiquitin, Karyopherin alpha 2, Importin (karyopherin)-alpha, Cyclophilin G, PARD6, BUB3, PLK1, ANAPC13, HDAC6, INCENP, NudC, DCTN6, Ran, Stromalins 1/2, Aurora-A, RanBPM, BUBR1, SMC3, Karyopherin alpha 1, CAP-D2/D3, AF15q14, PMF1, NUMA1, Dynein 1, cytoplasmic, intermediate chains, 14-3-3 eta, Tubulin alpha, MKLP1…
2	Cell cycle_Core	115	1.11659e-10	8.87689e-09	71	MAD2b, Cyclin B1, Cyclin B, Zwilch, MCM10, BUB3, PLK1, INCENP, CDC18L (CDC6), DNA ligase I, Aurora-A, Cyclin E, E2F2, E2F2/DP1 complex, p15, BUBR1, DNA polymerase alpha/primase, Cyclin D, Cyclin D3, ORC1L, FEN1, Cyclin B2, E2F5, E2F5/DP1 complex, CENP-H, MCM8, ORC5L, CAP-E, CENP-E, p107, CDK4, E2F3, E2F3/DP1 complex, Nek2A, CDH1, Cyclin A, p14ARF, p16INK4, Kid, CDK2, CDK7, RPA2, MCM7, Survivin, E…
3	Cell cycle_S phase	149	1.89404e-10	1.00384e-08	86	MAD2b, Chk2, Cyclin B1, Cyclin B, Ubiquitin, Histone H4, MCM10, PTMA, PLK1, CDC18L (CDC6), DNA ligase I, Stromalins 1/2, CHMP1A, DNA polymerase sigma, Cyclin E, RGC32, POLD reg (p68), RFC2, SUGT1, DNA polymerase alpha/primase, PRIM2A, SMC3, PKA-cat (cAMP-dependent), Rad51, Geminin, ORC1L, HSP90, TLK2, NFBD1, C-Nap1(CEP2), PCNA, FEN1, PRIM1, Cyclin B2, ERK3, ChAF1 subunit B, MCM8, PP2A catalytic, …
4	Cytoskeleton_Regulation of cytoskeleton rearrangement	183	1.15643e-09	4.59681e-08	99	PDZ-RhoGEF, Tubulin (in microtubules), Tubulin beta, Tubulin beta 1, Myosin II, MELC, MLCK, G-protein beta/gamma, MRLC, PARD3, PARD6, PLK1, MyHC, 14-3-3, DAL1, Filamin B (TABP), PKC, ARPC1A, ARPC1, MRCK, ARF1, G-protein alpha-i family, Filamin A, PAK1, LyGDI, Galpha(i)-specific amine GPCRs, FGD3, RAP-1A, 14-3-3 eta, Dematin, Tubulin alpha, Calponin-1, ARP3, Beta-sarcoglycan, TRIO, Thymosin beta-4…
5	Cytoskeleton_Actin filaments	176	7.30523e-09	2.32306e-07	94	Myosin II, MELC, MYLK1, MLCK, MRLC, c-Abl, MYH11, MyHC, Myosin I, DAL1, Tropomyosin-1, Tropomyosin, Migfilin, Utrophin, Filamin B (TABP), Annexin VI, ARPC1A, ARPC1, MRCK, Tensin, KPTN, Filamin A, VASP, PAK1, Dematin, Calponin-1, ARP3, Thymosin beta-4, Cortactin, GRB2, ERK1/2, ERK1 (MAPK3), Tiam1, ARP2, Talin, TARA, TRIPs, ERM proteins, MSN (moesin), Annexin II, Actin muscle, Actin, ACTA1, CAPZA1,…
6	Cell adhesion_Integrin-mediated cell-matrix adhesion	214	1.53353e-08	4.06385e-07	109	Integrin, alpha-M/beta-2 integrin, Tubulin (in microtubules), Tubulin beta, Tubulin beta 1, MELC, Lpd, MLCK, MRLC, Beta-parvin, Fibulin-2, Caveolin-2, MyHC, RhoGDI alpha, Galectin-8, Collagen IV, Migfilin, TGM2, Filamin B (TABP), Fibrillin 1, Tensin, alpha-V/beta-3 integrin, ITGB3, MEK1/2, MEK1(MAP2K1), IRAS, Flotillin-2, Filamin A, PI3K reg class IA, VASP, PAK1, CD81, Tubulin alpha, PLC-gamma 2,…
7	Cell cycle_G2-M	206	5.71239e-07	1.29753e-05	101	MAD2b, Myosin II, Chk2, CHIP, Cyclin B1, Cyclin B, UBC, Ubiquitin, MRLC, U5-102 kDa, BUB3, PLK1, ANAPC13, INCENP, 14-3-3 theta, 14-3-3, DNMT3B, Aurora-A, TCP1-theta, RAD9, RGC32, BUBR1, PKA-cat (cAMP-dependent), CAP-D2/D3, 14-3-3 sigma, MEK1/2, MEK1(MAP2K1), Rad51, NFBD1, 14-3-3 eta, U5-15kD, Cyclin B2, IGF-1 receptor, LZTS1, UEV1A, RASSF1, GRB2, Chk1, ERK1/2, ERK1 (MAPK3), TAK1(MAP3K7), Claspin,…
8	Cytoskeleton_Spindle microtubules	109	1.02096e-06	2.02917e-05	60	Tubulin (in microtubules), Tubulin beta, Tubulin beta 1, Cyclin B1, Cyclin B, Zwilch, Karyopherin alpha 2, Importin (karyopherin)-alpha, BUB3, DEEPEST, PLK1, INCENP, Ran, Aurora-A, RanBPM, BUBR1, SMC3, MID1, NUMA1, Dynein 1, cytoplasmic, intermediate chains, Tubulin alpha, Sororin, MKLP1, Cyclin B2, KIF4A, CENP-H, CENP-F, KATNA1, MAP4, CENP-E, NUP153, TUBGCP4 (76P), Tubulin delta, Nek2A, MARK4, E…
9	Apoptosis_Apoptotic nucleus	161	2.07861e-06	3.67221e-05	81	Chk2, Cullin 2, XRCC4, UFD2, c-Abl, XPB, DNA polymerase kappa, ICAD, Galectin-12, STAG2, Galectin-7, APP-BP1, SMC3, Histone H2B, SET, Rad51, SUMO-1, UBE1C, Caspase-9, NUMA1, Axin1, b-Myb, Protein p8, Tubulin alpha, DAXX, NF-kB, tBid, Bid, ASPP1, Chk1, DAPK2, Histone H1, ATM, MDA-5, DJ-1, c-Rel (NF-kB subunit), Bax, NF-kB p50/p65, RelA (p65 NF-kB subunit), PREG3, p53, ELMO1, Mcl-1, Nibrin, Histone…
10	DNA damage_Checkpoint	124	3.59679e-06	5.71889e-05	65	Chk2, Cyclin B, Ubiquitin, c-Abl, ANAPC13, TOPBP1, 14-3-3 theta, 14-3-3, CIA/ASF1, BTG2, Stromalins 1/2, RAD9, Cyclin E, RFC2, SMC3, 14-3-3 sigma, MEK1(MAP2K1), Cyclin D, Cyclin D3, TLK2, NFBD1, p53BP1, 14-3-3 eta, PCNA, NF-kB, Cyclin B2, MEK6(MAP2K6), Chk1, ATF-2, ATF-2/c-Jun, ERK1/2, ERK1 (MAPK3), RUVBL2, Claspin, 14-3-3 epsilon, RFC5, ATM, p38 MAPK, MUS81, I-kB, CDK4, p53, Cyclin A, Cyclin A2,…
Enrichment by Process Networks - up in PDX1 T-DM1 treated vs untreated
#	Networks	Total	p-value	FDR	In Data	Network Objects from Active Data
1	Inflammation_Interferon signaling	110	5.76591e-06	0.000824525	12	CCL5, ICAM1, OTR, IFI17, SSAT, IFI27, IFI6, I-TAC, TIMP1, MxA, IFI44, ISG15
2	Chemotaxis	139	1.28937e-05	0.000921897	13	CCL5, p38 MAPK, CXCL16, GRO-2, GRO-1, Galpha(q)-specific peptide GPCRs, PLAU (UPA), PLAUR (uPAR), I-TAC, Integrin, IL-8, IP10, PTAFR
3	Inflammation_Kallikrein-kinin system	186	6.91457e-05	0.00329595	14	Kallikrein 7, p38 MAPK, BDKRB1, p38gamma (MAPK12), BDKRB2, PLAU (UPA), Tissue kallikreins, Kallikrein 1, PLAUR (uPAR), CD13, C3a, C3, Kallikrein 5, Kallikrein 6 (Neurosin)
4	Proteolysis_Connective tissue degradation	118	0.000300729	0.0107511	10	Kallikrein 7, PLAU (UPA), Tissue kallikreins, Kallikrein 1, PLAUR (uPAR), TIMP1, MMP-15, Kallikrein 5, Kallikrein 3 (PSA), Kallikrein 6 (Neurosin)
5	Muscle contraction	173	0.000491083	0.014045	12	K(+) channel, subfamily J, Galpha(q)-specific amine GPCRs, BDKRB2, Kir2.2, OTR, Annexin VI, Galpha(q)-specific peptide GPCRs, CD47, Calmodulin, MyHC, Tropomyosin, Tropomyosin-1
6	Proteolysis_ECM remodeling	85	0.000605905	0.0144407	8	Kallikrein 7, PLAU (UPA), PLAUR (uPAR), TIMP1, MMP-15, Kallikrein 5, Kallikrein 3 (PSA), Kallikrein 6 (Neurosin)
7	Proliferation_Positive regulation cell proliferation	221	0.00135636	0.0277084	13	Galpha(i)-specific amine GPCRs, GAB2, Glypican-4, Dexras1, CDC25B, TIMP1, ACM1, LIF, IP10, Cyclin E, LIFR, CSF1, TACSTD2 (TROP2)
8	Neurophysiological process_Corticoliberin signaling	49	0.00462641	0.0748324	5	Keratin 1, Pitx1, EGR1, Calmodulin, Involucrin
9	Development_Blood vessel morphogenesis	227	0.00495457	0.0748324	12	Galpha(q)-specific amine GPCRs, Galpha(i)-specific amine GPCRs, ErbB4, ICAM1, BDKRB2, TGF-alpha, Galpha(q)-specific peptide GPCRs, Tissue kallikreins, Kallikrein 1, Galpha(i)-specific EDG GPCRs, FGF1, Kallikrein 3 (PSA)
10	Inflammation_TREM1 signaling	145	0.00523304	0.0748324	9	p38 MAPK, ITGAM, p38gamma (MAPK12), ICAM1, EGR1, TIMP1, WBSCR5(NTAL), CD14, IL-8
Enrichment by Process Networks - up in PDX1 trastuzumab treated vs untreated
#	Networks	Total	p-value	FDR	In Data	Network Objects from Active Data
1	Cell adhesion_Leucocyte chemotaxis	180	0.00130548	0.0506368	5	RASSF5, IP10, CX3CL1, Galpha(q)-specific peptide GPCRs, CXCL16
2	Inflammation_IFN-gamma signaling	109	0.00151155	0.0506368	4	RASSF5, K12, IP10, CXCL16
3	Chemotaxis	139	0.00366968	0.0819561	4	IP10, CX3CL1, Galpha(q)-specific peptide GPCRs, CXCL16
Enrichment by Process Networks - up in PDX1 pertuzumab treated vs untreated
#	Networks	Total	p-value	FDR	In Data	Network Objects from Active Data
1	Cell adhesion_Leucocyte chemotaxis	180	1.61509e-09	2.48724e-07	27	RASSF5, ICAM1, GRO-2, CCL14, PI3K cat class IA (p110-beta), I-TAC, PIP5KI, ROCK, IL-8, PIP5K1A, PI3K cat class IA, CCL20, N-WASP, ERK1 (MAPK3), CXCL16, GRO-1, Galpha(q)-specific peptide GPCRs, DOCK2, Tubulin alpha, LARG, ROCK1, CX3CL1, ERK1/2, CaMK II delta, ERK2 (MAPK1), IP10, GCP2
2	Cell cycle_G1-S Interleukin regulation	128	5.53193e-07	2.5877e-05	19	GSK3 alpha/beta, MEKK1(MAP3K1), PI3K cat class IA (p110-beta), c-Jun/c-Fos, p27KIP1, IL-8, PI3K cat class IA, AP-1, ERK1 (MAPK3), N-Ras, GSK3 beta, c-Jun/c-Jun, H-Ras, SOS, c-Jun, ERK1/2, ERK2 (MAPK1), SOS2, c-Fos
3	Cell cycle_G1-S Growth factor regulation	195	6.31788e-07	2.5877e-05	24	GSK3 alpha/beta, TGF-beta 2, HGF receptor (Met), PI3K cat class IA (p110-beta), c-Jun/c-Fos, p27KIP1, TGF-beta, PI3K cat class IA, AP-1, ERK1 (MAPK3), N-Ras, GSK3 beta, c-Jun/c-Jun, TGF-alpha, H-Ras, SOS, SMAD4, c-Jun, ERK1/2, PKC, ERK2 (MAPK1), SOS2, FGF1, c-Fos
4	Development_EMT_Regulation of epithelial-to-mesenchymal transition	224	6.72129e-07	2.5877e-05	26	GAB1, Endothelin-1, MEKK1(MAP3K1), Occludin, TGF-beta 2, HGF receptor (Met), c-Jun/c-Fos, p27KIP1, TGF-beta, Claudin-1, WNT, Tropomyosin-1, PI3K cat class IA, AP-1, GSK3 beta, ZO-1, H-Ras, p90Rsk, DOCK2, SOS, SMAD4, ROCK1, c-Jun, ERK1/2, FGF1, c-Fos
5	Signal transduction_ERBB-family signaling	75	1.07978e-06	3.32573e-05	14	GAB1, K-RAS, c-Jun/c-Fos, PI3K cat class IA, ERK1 (MAPK3), N-Ras, TGF-alpha, H-Ras, SOS, c-Jun, ERK1/2, MKP-1, ERK2 (MAPK1), c-Fos
6	Cell adhesion_Cell junctions	162	1.39227e-06	3.5735e-05	21	YES, ERBIN, Endothelin-1, Occludin, Desmoglein 2, ROCK, Claudin-1, DSC2, PI3K cat class IA, Keratin 1, ERK1 (MAPK3), Beta-fodrin, ZO-1, Tubulin alpha, Desmocollin 3, Plakophilin 1, ROCK1, ERK1/2, PKC, ERK2 (MAPK1), ZO-2
7	Chemotaxis	139	2.00581e-06	4.09447e-05	19	GRO-2, PI3K cat class IA (p110-beta), I-TAC, Integrin, IL-8, PI3K cat class IA, CCL20, CXCL16, H-Ras, GRO-1, Galpha(q)-specific peptide GPCRs, DOCK2, PLAU (UPA), CX3CL1, ERK1/2, ERK2 (MAPK1), Cyr61, IP10, GCP2
8	Immune response_Phagocytosis	223	2.127e-06	4.09447e-05	25	MBL2, Myosin I, Dectin-1, Amyloid beta, PI3K cat class IA (p110-beta), PIP5KI, MyHC, c-Jun/c-Fos, ROCK, C3, Lyn, PIP5K1A, PI3K cat class IA, N-WASP, C3b, MARCO, MARCKS, iC3b, CD47, ROCK1, c-Jun, C3dg, p67-phox, ITGAV, c-Fos
9	Inflammation_Amphoterin signaling	118	3.38136e-06	5.67792e-05	17	ITGAM, ICAM1, Amyloid beta, PI3K cat class IA (p110-beta), MyHC, c-Jun/c-Fos, ROCK, IL-8, PI3K cat class IA, AP-1, ERK1 (MAPK3), c-Jun/c-Jun, H-Ras, ROCK1, c-Jun, ERK1/2, ERK2 (MAPK1)
10	Inflammation_Kallikrein-kinin system	186	3.68696e-06	5.67792e-05	22	BDKRB1, PI3K cat class IA (p110-beta), Kallikrein 1, C3a, c-Jun/c-Fos, C3, G-protein gamma, Kallikrein 6 (Neurosin), PI3K cat class IA, AP-1, Kallikrein 7, ERK1 (MAPK3), PTGIS, BDKRB2, H-Ras, SOS, PLAU (UPA), Tissue kallikreins, ERK1/2, ERK2 (MAPK1), Kallikrein 5, c-Fos
Enrichment by Process Networks - up in PDX2 paclitaxel treated vs untreated
#	Networks	Total	p-value	FDR	In Data	Network Objects from Active Data
1	Cell cycle_Mitosis	179	7.94665e-14	1.26352e-11	60	Tubulin beta, Ubiquitin, Karyopherin alpha 4, MAD1 (mitotic checkpoint), CENP-B, CAPZA, Tubulin alpha, TOP1, Cyclin B, Cyclin B2, Tctex-1, Survivin, CAPZ beta, Alpha-centractin, Nek2A, Tubulin alpha 1A, CENP-A, Karyopherin alpha 2, ANAPC11, PBK, DLC1 (Dynein LC8a), MAD2a, Tubulin beta 4, AKIP, CENP-H, CAP-H/H2, MAD2b, NF45 (ILF2), Importin (karyopherin)-alpha, 14-3-3 gamma, RCC1, Cyclin A, CRK, D…
2	Cell cycle_G2-M	206	2.05898e-12	1.63689e-10	63	Cyclin G, Ubiquitin, SAM68, 14-3-3 beta/alpha, TCP1-theta, U5-15kD, 14-3-3 epsilon, UBC, Nucleolin, TCP1-delta, TOP1, Cyclin B, Cyclin B2, GRB2, TCP1-zeta-1, CKS1, Nek2A, Cyclin A2, TCP1-beta, PKA-cat alpha, CKS2, p38delta (MAPK13), 14-3-3 sigma, ANAPC11, IGF-2, NEDD8, MAD2a, ERK1/2, MEK2(MAP2K2), Lamin B1, TCP1-epsilon, 14-3-3, TOP2 alpha, CAP-H/H2, MAD2b, Lamin B, 14-3-3 gamma, Centrin-2, MEK1/…
3	Translation_Translation initiation	171	5.94843e-12	3.15267e-10	55	RPS28, Casein kinase II, alpha chains, RPS5, RPS14, eIF2B3, RPL13, PAIP2, GCN2, RPS9, eIF3S2, RPS15a, RPL18a, RPL7, eIF1AY, PABPC1, eIF4G2, RPS2, Staufen, RPS29, Casein kinase II, alpha chain (CSNK2A1), eIF4E, RPS3, RP40, RPL18, 4E-BP2, RPS11, RPL8, eIF3S5, eIF3S3, eIF2S1, eIF4G1/3, NOLA3 (NOP10), RPS27A, RPS7, PAIP1, RPL37A, RPL41, eIF3S1, RPL22, eIF4G1, RPL3, Casein kinase II, alpha' chain (CSN…
4	Protein folding_Folding in normal condition	119	1.7891e-11	7.11169e-10	43	CIA/ASF1, TCP1-theta, DNAJB6 (Hdj-1), PPID, TCP1-delta, Tpr2, HSC70, TCP1-zeta-1, Csp, SUMO-1, ST13 (Hip), TCP1-beta, HIF1A, FKBP4, Aha1, HSP22, HMGE, HSPBP1, TCP1-epsilon, Alpha crystallin B, AIP, HSP105, HSP90 alpha, FKBP12, TCP1-eta, Cyclophilin B, Hdj-2, DNAJA3 (TID1), HSP60, HSP90, BAG-1, CHIP, Sti1, PFD1, HSP70, SGTA, VBP-1, TCP1-gamma, BAG-3, HSP90 beta, ATF-6 alpha (50kDa), FKBP8, p23 co-…
5	Cell cycle_Core	118	3.1722e-09	1.00876e-07	39	MCM3, p18, MAD1 (mitotic checkpoint), MCM7, TOP1, Cyclin B, Cyclin B2, Cyclin D3, Survivin, MCM5, Nek2A, RPA3, CDK4, CENP-A, DP1, MCM4, CKS2, MCM10, MAD2a, CENP-H, Cyclin D, MAD2b, MCM6, Cyclin A, RPA1, MCM4/6/7 complex, MCM2, TOP2, FEN1, CENP-E, HP1 alpha, Cyclin B1, Aurora-A, PLK1, CAP-E, RPA2, Zwilch, MAT1, CDK1 (p34)
6	Cell cycle_S phase	148	1.17746e-07	3.12027e-06	42	Ubiquitin, MCM3, PTMA, MCM7, TOP1, Cyclin B, Cyclin B2, POLE4, MCM5, Nek2A, RPA3, Cyclin A2, DP1, MCM4, MCM10, DERPC, TOP2 alpha, POLE3-POLE4 complex, MAD2b, MCM6, RFC2, Cyclin A, Parathymosin, RPA1, MCM4/6/7 complex, PP2A catalytic, MCM2, TOP2, POLD reg (p50), FEN1, HSP90, HP1 alpha, Cyclin B1, Geminin, Sgo1, PLK1, HP1, PKA-cat (cAMP-dependent), RPA2, DCC1, Histone H1, CDK1 (p34)
7	Proteolysis_Ubiquitin-proteasomal proteolysis	166	1.82483e-07	4.14497e-06	45	Ubiquitin, NRDP1, PSMD1, PSMD2, Otubain1, RAD23B, PSMB6, SIAH2, PSMA4, MUF1, Cullin 2, SUMO-1, BBAP, PSMD8, SUMO-2, PSMB2, Elongin C, UBCH7, HSPBP1, SAE1/2, PSMB5, PSMC3, UBC7, E2N(UBC13), PSMB7, VCP, PSMA7, UBCH8, HSP90, BAG-1, CHIP, PSMA5, HSP70, PSME3, p47, SAE1, PSMD9, E2I, PSMD10 (Gankyrin), PSMA6, PSMA2, PSME1, PSMC1, MMS2, SELS
8	Cytoskeleton_Spindle microtubules	109	5.34772e-07	9.81076e-06	33	Tubulin beta, MAD1 (mitotic checkpoint), CENP-B, KIF4A, Tubulin beta 1, Tubulin alpha, Cyclin B, Cyclin B2, Nek2A, Tubulin alpha 1A, CENP-A, Karyopherin alpha 2, CKS2, DLC1 (Dynein LC8a), MAD2a, Tubulin beta 4, AKIP, CENP-H, Importin (karyopherin)-alpha, RCC1, CENP-E, MCAK, Cyclin B1, Sororin, Dynein 1, cytoplasmic, intermediate chains, Aurora-A, PLK1, DYI2, CENP-F, Zwilch, Ran, CDK1 (p34), Tubul…
9	Cytoskeleton_Regulation of cytoskeleton rearrangement	183	5.55326e-07	9.81076e-06	47	Tubulin beta, Profilin I, RhoA, 14-3-3 beta/alpha, 14-3-3 epsilon, Profilin II, CAPZA, Tubulin beta 1, Tubulin alpha, Cofilin, non-muscle, Profilin, PKC, CAPZ beta, NCK1, Tubulin alpha 1A, ERM proteins, G-protein alpha-i family, Destrin, Beta-sarcoglycan, ARPC4, ERK1/2, Thymosin beta-10, 14-3-3, ARPC1B, 14-3-3 gamma, ARPC1A, G-protein beta/gamma, CDC42, RAP-2A, ARF3, CRK, PARD6A, RDX (radixin), m…
10	Immune response_Phagosome in antigen presentation	243	9.23427e-07	1.41026e-05	57	Casein kinase II, alpha chains, MBL2, Profilin I, RhoA, PDIA3, I-kB, Beta-2-microglobulin, ITGB1, PSMD1, PSMD2, PI3K reg class IA (p85), Profilin II, PIP5K1A, Profilin, SEC61 alpha, NCK1, GRB2, PSMB6, PI3K reg class IA (p85-beta), PI3K reg class IA, PSMA4, PKC-alpha, ERM proteins, p38delta (MAPK13), NFKBIE, Calreticulin, PSMB2, Casein kinase II, alpha chain (CSNK2A1), PSMB5, MHC class I, HSP90 al…
Enrichment by Process Networks - up in PDX2 lapatinib treated vs untreated
#	Networks	Total	p-value	FDR	In Data	Network Objects from Active Data
1	Protein folding_Folding in normal condition	119	1.81417e-12	2.88453e-10	49	FKBP5, CIA/ASF1, HSF1, TCP1-theta, DNAJB6 (Hdj-1), HYOU1, PPID, TTC1, TCP1-delta, Tpr2, HSC70, Csp, SUMO-1, ST13 (Hip), TCP1-beta, HIF1A, FKBP4, Aha1, HSP22, HMGE, HSP27, HSPBP1, TCP1-epsilon, Alpha crystallin B, TOM34, AIP, HSP90 alpha, FKBP12, TCP1-eta, Cyclophilin B, Hdj-2, ChAF1 subunit A, DNAJA3 (TID1), HSP60, HSP90, BAG-1, CHIP, Sti1, PFD1, HSP70, HSPA4, SGTA, TCP1-gamma, BAG-3, HSP90 beta,…
2	Immune response_Phagosome in antigen presentation	243	2.88342e-11	2.29232e-09	76	Casein kinase II, alpha chains, Cathepsin L, Profilin I, RhoA, TAP1 (PSF1), PDIA3, I-kB, Beta-2-microglobulin, ITGB1, Alpha-actinin 4, PSMD3, PSMD1, PSMD2, PI3K reg class IA (p85), Profilin II, PIP5K1A, GRP78, Profilin, SEC61 alpha, HLA-B, NCK1, GRB2, PSMB6, PI3K reg class IA (p85-beta), PI3K reg class IA, HLA-B27, PKC-alpha, HLA-A, ERM proteins, p38delta (MAPK13), NFKBIE, Calreticulin, PSMB2, PS…
3	Protein folding_Response to unfolded proteins	69	6.56709e-11	3.48056e-09	33	HSF1, DNAJB6 (Hdj-1), HYOU1, Torsin B, GRP78, Tpr2, HSC70, HSP22, XBP1, HSP27, Calreticulin, AMFR, P4HB, Calnexin, AIP, HSP90 alpha, UBC7, VCP, Hdj-2, HSP60, APP, HSP90, CHIP, Kinesin light chain, HSP70, KLC1, HSPA4, ATF-6 beta, Derlin1, HSP90 beta, ATF-6 alpha (50kDa), DNAJB2, SELS
4	Translation_Regulation of initiation	127	1.15797e-10	4.60291e-09	48	Casein kinase II, alpha chains, Casein kinase II, beta chain (Phosvitin), MEK1(MAP2K1), 4E-BP1, eIF2B3, Shc, MLK3(MAP3K11), PI3K reg class IA (p85), RHEB2, eIF3S2, GRB2, PI3K reg class IA (p85-beta), PI3K reg class IA, p38delta (MAPK13), eIF3S4, TGF-beta receptor type II, PP1-cat, HSP27, PP1-cat alpha, Casein kinase II, alpha chain (CSNK2A1), ERK1/2, MEK2(MAP2K2), Casein kinase II, GSK3 alpha/bet…
5	Cytoskeleton_Regulation of cytoskeleton rearrangement	183	1.58749e-10	5.04822e-09	61	Tubulin beta, Profilin I, RhoA, 14-3-3 beta/alpha, Alpha-actinin 4, Drebrin, RhoGAP1, RhoGDI beta, 14-3-3 epsilon, Profilin II, Tubulin beta 1, Tubulin alpha, Cofilin, non-muscle, Profilin, PKC, CAPZ beta, NCK1, Tubulin alpha 1A, ERM proteins, DIA1, G-protein alpha-i family, Zyxin, Destrin, MRLC, G-protein alpha-o, Beta-sarcoglycan, ERK1/2, Thymosin beta-10, 14-3-3, ARPC1B, 14-3-3 gamma, Myosin I…
6	Proteolysis_Ubiquitin-proteasomal proteolysis	166	1.66378e-09	4.40901e-08	55	Ubiquitin, NRDP1, PSMD3, PSMD1, PSMD2, Otubain1, UBE1, UBE3C, SENP3, RAD23B, PSMB6, RAD23A, KEAP1, SIAH2, MUF1, SUMO-1, BBAP, PSMD8, Syntaxin 5, SUMO-2, PSMB2, PSMD13, Elongin C, UBCH7, HSPBP1, SAE1/2, AMFR, CDC34, PSMB5, PSMC3, PSMF1, UBC7, E2N(UBC13), PSMB7, VCP, PSMA7, PSMC5, UBCH8, HSP90, BAG-1, CHIP, PSMA5, HSP70, PSME3, p47, SAE1, PSMD9, E2I, PSMD10 (Gankyrin), Derlin1, PSMA6, PSMA2, PSME1,…
7	Translation_Translation initiation	171	5.60436e-09	1.27299e-07	55	Casein kinase II, alpha chains, Casein kinase II, beta chain (Phosvitin), RACK1, 4E-BP1, RPS5, eIF2B3, RPL13, PAIP2, GCN2, eIF6 (ITGB4BP), RPS9, eIF3S2, RPL18a, M9, RPL7, PKR, PABPC1, eIF3S4, RPS2, Staufen, RPS29, Casein kinase II, alpha chain (CSNK2A1), Casein kinase II, RPS3, RP40, eIF4H, RPL18, 4E-BP2, RPS11, RPL8, eIF3S5, eIF3S7, eIF3S3, eIF3S10, eIF2S1, eIF4G1/3, NOLA3 (NOP10), RPS27A, RPL41…
8	Apoptosis_Apoptotic mitochondria	79	3.25379e-07	6.4669e-06	30	BAD, TIP30, Aif, BI-1, DAD-1, tBid, Aven, Beclin 1, MAP1, 14-3-3, BOK, SIVA1, SNAPalpha, Bcl-XL, 14-3-3 gamma, VDAC 1, PR65-alpha, VDAC 2, ERK2 (MAPK1), Bik, AKT(PKB), 14-3-3 eta, Bak, BAG-1, HSP70, Smac/Diablo, BAG-3, Cathepsin D, BFAR, Bid
9	Cell adhesion_Integrin-mediated cell-matrix adhesion	214	7.25805e-07	1.28226e-05	59	Tubulin beta, Profilin I, MEK1(MAP2K1), RhoA, ITGB1, Alpha-actinin 4, Profilin II, CD82, Tubulin beta 1, Tubulin alpha, Profilin, GRB2, NCK2, PI3K reg class IA, Tubulin alpha 1A, CD81, PKC-alpha, ERM proteins, DIA1, Zyxin, MRLC, Tubulin beta 4, ERK1/2, MEK2(MAP2K2), p190RhoGAP, CD151, MEK1/2, ITGB5, Actin cytoskeletal, Alpha-parvin, Cyclin D1, Flotillin-1, Alpha-actinin, Tubulin beta 3, CRK, Tau …
10	Cell adhesion_Cell junctions	162	8.46282e-07	1.34559e-05	48	Casein kinase II, alpha chains, Tubulin beta, Casein kinase II, beta chain (Phosvitin), RhoA, E-cadherin, ITGB1, CRB3, Alpha-actinin 4, 14-3-3 epsilon, PI3K reg class IA (p85), Tubulin alpha, PKC, Desmoglein 2, Claudin-7, Alpha-1 catenin, Casein kinase II, alpha chain (CSNK2A1), ERK1/2, Claudin-4, Casein kinase II, 14-3-3, Desmoplakin, GJC1, PKC-zeta, Occludin, Keratin 8, Nectin-2, Actin cytoskel…
Enrichment by Process Networks - up in PDX2 T-DM1 treated vs untreated
#	Networks	Total	p-value	FDR	In Data	Network Objects from Active Data
1	Proteolysis_ECM remodeling	85	0.00309398	0.3856	7	Alpha 1-antitrypsin, SERPINB6, PACE4, MMP-15, ADAM-TS13, Antileukoproteinase 1, Clusterin
2	Proteolysis_Connective tissue degradation	118	0.00531862	0.3856	8	Alpha 1-antitrypsin, SERPINB6, PACE4, ITGB5, MMP-15, ADAM-TS13, Antileukoproteinase 1, ADAM8
3	Proliferation_Negative regulation of cell proliferation	184	0.00906079	0.428992	10	GAB1, EGR1, Galpha(i)-specific peptide GPCRs, Cyclin E, MNT, TOB2, BNIPL, G-protein alpha-i family, SHP-1, MAD4
Enrichment by Process Networks - up in PDX2 trastuzumab treated vs untreated
#	Networks	Total	p-value	FDR	In Data	Network Objects from Active Data
1	Protein folding_Folding in normal condition	119	3.75238e-10	5.89123e-08	24	HSP90, Alpha crystallin B, Sti1, CIA/ASF1, HSP70, HSP40, SGTA, FKBP4, Aha1, HSP22, HSP105, TCP1-gamma, PPID, TCP1-delta, HSP27, BAG-3, HSP90 beta, TCP1-eta, Cyclophilin B, DNAJB2, Hdj-2, FKBP8, HSC70, HSP60
2	Cell adhesion_Integrin-mediated cell-matrix adhesion	214	3.06568e-05	0.00195897	24	CD151, Tubulin beta, Profilin I, RhoA, PKC-alpha, MEK1/2, RhoB, ITGB5, MyHC, Flotillin-1, Flotillin-2, Fibulin-2, ERK1 (MAPK3), CD82, Tubulin beta 1, Profilin, Tubulin beta 2, Tubulin beta 4, LIMK2, ERK1/2, MEK2(MAP2K2), GRB2, PI3K reg class IA, CD9
3	Apoptosis_Apoptotic mitochondria	79	4.45977e-05	0.00195897	13	BAD, BOK, HSP70, BFL1, BNIPL, BAG-3, tBid, PR65-alpha, Aven, Cathepsin D, VDAC 2, Bid, 14-3-3
4	Protein folding_Response to unfolded proteins	69	4.991e-05	0.00195897	12	HSP90, HSP70, HSP40, HSP22, HSP105, Torsin B, HSP27, HSP90 beta, DNAJB2, Hdj-2, HSC70, HSP60
5	Signal Transduction_Cholecystokinin signaling	106	7.25705e-05	0.00227871	15	R-Ras, RhoA, PKC-alpha, MEK1/2, Galpha(i)-specific peptide GPCRs, p38delta (MAPK13), PI3K reg class IA (p85), M-Ras, p38 MAPK, G-protein alpha-i family, PKA-cat (cAMP-dependent), Galpha(q)-specific peptide GPCRs, ERK1/2, MEK2(MAP2K2), GRB2
6	Development_Hemopoiesis, Erythropoietin pathway	136	0.000119424	0.00312492	17	GAB1, CrkL, PKC-alpha, MEK1/2, p38delta (MAPK13), Cyclin E, PI3K reg class IA (p85), p38 MAPK, ERK1 (MAPK3), G-protein alpha-i2, Cyclin D3, ERK1/2, MEK2(MAP2K2), GRB2, PI3K reg class IA (p85-beta), Cyclin D, PI3K reg class IA
7	Protein folding_Protein folding nucleus	58	0.000228433	0.00457828	10	HSP90, CIA/ASF1, RPB5, HSP70, FKBP4, Pin1, FKBP8, HSC70, DJ-1, PSMD4
8	Inflammation_Neutrophil activation	215	0.000254558	0.00457828	22	C5aR, RhoA, PKC-alpha, MEK1/2, TRAF2, Galpha(i)-specific peptide GPCRs, p38delta (MAPK13), PI3K reg class IA (p85), p38 MAPK, ERK1 (MAPK3), G-protein alpha-i family, VTI1B, tBid, G-protein alpha-i2, LIMK2, ERK1/2, MEK2(MAP2K2), GRB2, PI3K reg class IA (p85-beta), Bid, PI3K reg class IA, Ryanodine receptor 1
9	Inflammation_TREM1 signaling	145	0.000262449	0.00457828	17	BAD, MEK1/2, EGR1, p38delta (MAPK13), jBid, PI3K reg class IA (p85), 14-3-3 sigma, p38 MAPK, ERK1 (MAPK3), tBid, ERK1/2, MEK2(MAP2K2), GRB2, PI3K reg class IA (p85-beta), Bid, PI3K reg class IA, 14-3-3
10	Proliferation_Positive regulation cell proliferation	221	0.000375701	0.0058985	22	GAB1, RUNX3, Beta-arrestin1, RhoA, MEK1/2, Galpha(i)-specific peptide GPCRs, ACM1, ALOX15, DDR2, Cyclin E, Galpha(i)-specific amine GPCRs, ERK1 (MAPK3), TCIRG1 (Atp6i), G-protein alpha-i family, G-protein alpha-i2, PKA-cat (cAMP-dependent), LIMK2, ERK1/2, MEK2(MAP2K2), S1P3 receptor, GRB2, PI3K reg class IA
Enrichment by Process Networks - up in PDX2 pertuzumab treated vs untreated
#	Networks	Total	p-value	FDR	In Data	Network Objects from Active Data
1	Protein folding_Folding in normal condition	119	0.000155766	0.0213399	9	HSP90, HSP90 beta, Sti1, TCP1-eta, SGTA, Hdj-2, Aha1, DNAJB6 (Hdj-1), TCP1-gamma
2	Signal transduction_Insulin signaling	171	0.00216967	0.118817	9	ACLY, Furin, ELOVL6, SCD, Acyl-CoA synthetase, FADS2, PI3K reg class IA, F16P, SLC2A10
3	Reproduction_Feeding and Neurohormone signaling	210	0.00260183	0.118817	10	Proepithelin, Galpha(q)-specific peptide GPCRs, Cathepsin D, PREB, MUC1, Galpha(i)-specific peptide GPCRs, PIP, Antileukoproteinase 1, PI3K reg class IA (p85), PI3K reg class IA
4	Protein folding_Response to unfolded proteins	69	0.0057518	0.192747	5	HSP90, Torsin B, HSP90 beta, Hdj-2, DNAJB6 (Hdj-1)
5	Cell cycle_G2-M	206	0.0073998	0.192747	9	Cyclin G, p38 MAPK, Ubiquitin, TCP1-eta, p38delta (MAPK13), UBC, Cyclin G2, 14-3-3 sigma, 14-3-3
6	Signal Transduction_Cholecystokinin signaling	106	0.00844147	0.192747	6	p38 MAPK, Galpha(q)-specific peptide GPCRs, PAK4, Galpha(i)-specific peptide GPCRs, p38delta (MAPK13), PI3K reg class IA (p85)
