# Supplementary material for: The impact of tumor epithelial and microenvironmental heterogeneity on treatment responses in HER2+ breast cancer
Source: JCI Insight. 2021 Jun 8;6(11):e147617. doi: 10.1172/jci.insight.147617 (PMC8262355; doi:10.1172/jci.insight.147617)
Supplement: Supplemental Table 8 [file jciinsight-6-147617-s076.xlsx]

## Sheet: all_alternative_splicing_events
genes	p.adjust.PDX1_pertuzumab	p.adjust.PDX2_paclitaxel	p.adjust.PDX2_lapatinib	p.adjust.PDX2_T-DM1	p.adjust.PDX22_trastuzumab	p.adjust.PDX2_pertuzumab	num_samples		Supplemental Table 8. Alternative splicing.
CD46	NA	4.35e-07	3.29e-08	0.0158	8.59e-06	2.27e-05	5		Adjusted p values for each treatment group compared to untreated tumors are shown.
GRB7	NA	0.042	0.0344	0.0208	0.00354	0.0438	5
AC013394.2,CHD2	NA	0.0275	NA	0.0175	0.0467	0.0222	4
C1orf63	NA	0.0012	0.0037	0.0139	8.5e-08	NA	4
EIF4A2	NA	0.000218,0.00727	0.00215	0.0158	0.00415,0.00488	NA	4
GNAS	NA	0.0428	NA	0.0145	0.00133	0.0464	4
HNRNPA2B1	NA	5.53e-08,0.0428	3.29e-08	NA	0.00931,0.0253	0.0366	4
HNRNPH1	NA	0.000752,0.00591	0.00135,0.00112	NA	2.14e-06,0.0493	0.00022	4
POLG	NA	0.00504	0.0473	NA	0.00133	0.033	4
SRSF11	NA	0.00912	0.0421	NA	0.0257	0.033	4
TMEM165	NA	0.00036	0.00112	NA	0.0107	0.00109	4
C20orf24,TGIF2-C20orf24	NA	0.0102	0.0204	NA	0.00833	NA	3
CEP290	NA	0.039	NA	NA	0.00278	0.00644	3
CLINT1	NA	0.0455	0.0327	NA	NA	0.0408	3
FANCD2,BRK1	NA	0.0253	0.00178	NA	NA	0.0219	3
GNG5,CTBS	NA	0.00246	0.0126	NA	0.0326	NA	3
MPHOSPH6	NA	0.0195	0.0176	NA	NA	1.3e-07	3
PABPC4	NA	NA	0.0327	NA	0.0208	0.00552	3
PDXDC2P,RP11-419C5.2	NA	0.0191	NA	NA	0.0257,0.0493	0.0126	3
RPS6KA2,RP11-514O12.4,RNASET2	NA	0.000195	0.00397	NA	NA	0.00209	3
RSRC2	NA	0.0218	NA	NA	0.00863,0.035	0.0198	3
SFPQ	NA	0.042	0.018	NA	NA	0.0445	3
SPINT2,CTB-102L5.4,C19orf33	NA	0.00108	0.0204	NA	NA	0.0141	3
TMEM106C	NA	0.00246	0.000265	NA	0.022	NA	3
U2AF1	NA	0.0336	NA	NA	0.00531	0.0032	3
VDAC2	NA	5.03e-06	0.018	NA	0.0169	NA	3
WDR34	NA	0.0336	0.041	NA	0.0409	NA	3
AHCTF1	NA	0.00213	NA	NA	NA	0.033	2
ATP5H	NA	NA	0.00215	NA	0.0493	NA	2
CMC2	NA	0.0477	NA	NA	NA	0.0347	2
CYC1	NA	NA	NA	NA	0.0208	0.0445	2
DPM1	NA	0.0435	NA	NA	NA	0.00985	2
ESRP1	NA	0.00216	NA	NA	NA	1.19e-05	2
EWSR1	NA	0.0477	0.0428	NA	NA	NA	2
GJC3,AZGP1	0.0188	NA	NA	NA	NA	0.0215	2
H2AFY	NA	0.00095	NA	NA	NA	0.0181	2
HEXA,RP11-106M3.2	NA	NA	0.0493	NA	NA	0.048	2
IDS,AF011889.2,LINC00893	NA	NA	0.000154	0.0322	NA	NA	2
IDS,LINC00893	NA	0.0487	NA	NA	NA	0.000316	2
MRPL32	NA	0.0243	NA	NA	NA	0.0032	2
OCIAD2	NA	NA	0.00775	NA	NA	0.00772	2
PHF14	NA	0.0139	NA	NA	0.00398	NA	2
PSMB3	NA	0.00759	0.0226	NA	NA	NA	2
RABGGTB	NA	0.042	0.0197	NA	NA	NA	2
RP11-793H13.8,PCBP2	NA	0.0474	0.0408	NA	NA	NA	2
RPL18	NA	0.0211	0.0176	NA	NA	NA	2
RPS5	NA	0.00726	0.0137	NA	NA	NA	2
SCFD1	NA	0.042	0.0339	NA	NA	NA	2
SCMH1	NA	0.0435	NA	NA	0.00833	NA	2
SERHL2	NA	NA	0.0408	NA	NA	0.0181	2
SLIRP	NA	NA	0.00775	NA	NA	0.0215	2
SPG7	NA	NA	NA	NA	0.00963	0.0445,0.00354	2
SPINT1	NA	0.0166	0.0327	NA	NA	NA	2
SRSF7	NA	NA	0.00989	NA	NA	0.0354	2
SSH3	NA	NA	0.0275	NA	0.00992	NA	2
TMEM248	NA	0.042	0.0126	NA	NA	NA	2
TP53TG1	NA	0.0411	0.0126	NA	NA	NA	2
TPM1	NA	0.0139,0.0477	0.0335	NA	NA	NA	2
TUSC3	NA	0.0336	NA	NA	NA	0.00335	2
NA	NA	NA	0.0473	NA	NA	0.0482	2
ABCC10	NA	NA	NA	NA	NA	0.0269	1
ABCC11	NA	NA	NA	NA	NA	0.00346	1
ABCC12	NA	NA	NA	0.0139	NA	NA	1
AC098973.2	NA	NA	NA	NA	NA	0.0438	1
ACAA1	NA	NA	0.0406	NA	NA	NA	1
ACP1	NA	NA	NA	NA	NA	0.00504	1
ADAM15	NA	NA	NA	NA	NA	0.00548	1
ADIPOR1	NA	NA	NA	NA	NA	0.0366	1
AKAP8L	NA	0.0199	NA	NA	NA	NA	1
AKR1A1	NA	NA	0.0332	NA	NA	NA	1
ANKZF1	NA	NA	NA	NA	NA	0.0356	1
AP3B1	NA	NA	NA	NA	NA	0.038	1
APBB3	NA	NA	NA	NA	NA	0.0385	1
ARFGAP1	NA	NA	NA	NA	0.0208	NA	1
ARPC4	NA	NA	NA	NA	NA	0.0262	1
ARPC4-TTLL3,TTLL3	NA	NA	NA	NA	NA	0.0425	1
ATG7	NA	0.0175	NA	NA	NA	NA	1
ATOX1	NA	NA	NA	NA	NA	0.0269	1
ATP8A2P1,LINC00993	NA	NA	NA	NA	NA	0.00768	1
AUP1	NA	NA	0.0473	NA	NA	NA	1
C11orf73	NA	NA	NA	NA	NA	0.0438	1
C19orf60	NA	0.0422	NA	NA	NA	NA	1
C9orf142	NA	NA	0.0332	NA	NA	NA	1
CAPN8	NA	NA	NA	NA	NA	0.033	1
CARD14	NA	NA	NA	NA	NA	0.0447	1
CATSPERB	NA	NA	NA	NA	NA	0.00656	1
CBX2	NA	NA	0.00029	NA	NA	NA	1
CBX3	NA	NA	NA	NA	NA	0.0373	1
CCDC14	NA	NA	NA	NA	NA	0.0305	1
CCDC162P	NA	NA	NA	NA	NA	0.033,3.17e-05	1
CCM2	NA	NA	NA	NA	NA	0.0146	1
CCNL1	NA	NA	NA	NA	NA	0.00238	1
CEACAM6	NA	NA	0.0327	NA	NA	NA	1
CETN3	NA	NA	NA	NA	NA	0.0484	1
CLK4	NA	NA	NA	NA	0.0493	NA	1
CNBP	NA	NA	NA	NA	NA	0.0453	1
CPSF1	NA	NA	NA	NA	NA	0.0363	1
CRELD2	NA	NA	NA	NA	NA	0.0482	1
CRIP2,CRIP1	NA	NA	0.0327	NA	NA	NA	1
CTBP1	NA	NA	NA	NA	NA	0.0482	1
CTC-338M12.4,TRIM52-AS1	NA	NA	0.0416	NA	NA	NA	1
DDR1	NA	0.0435	NA	NA	NA	NA	1
DDX39A	NA	NA	NA	NA	NA	0.00656	1
DNAJC10	NA	NA	0.0327	NA	NA	NA	1
DNAJC9	NA	NA	NA	0.0258	NA	NA	1
DTWD1	NA	0.0401	NA	NA	NA	NA	1
EEF1D	NA	NA	0.0235	NA	NA	NA	1
EFCAB4A	NA	NA	0.0435	NA	NA	NA	1
EIF3K	NA	NA	NA	NA	NA	0.00548	1
EIF4EBP1	NA	0.0401	NA	NA	NA	NA	1
ELOVL1	NA	NA	0.0236	NA	NA	NA	1
ENOSF1	NA	NA	NA	NA	NA	0.000196	1
ENY2	NA	NA	NA	NA	NA	0.0445	1
ETFA	NA	NA	NA	NA	NA	0.00772	1
FAM193B	NA	NA	NA	NA	NA	0.019	1
FAM3D	NA	NA	NA	NA	NA	0.0418,0.00639	1
FGFR4	NA	NA	NA	NA	NA	0.0375	1
FNBP4	NA	NA	NA	NA	0.00278	NA	1
FRA10AC1	NA	NA	NA	NA	NA	0.0139	1
FUNDC2	NA	NA	NA	NA	NA	0.0363	1
GGCT,AC005154.6	NA	NA	NA	NA	NA	0.00191	1
GOLGA2	NA	NA	NA	NA	NA	0.033	1
GSDMB	NA	NA	NA	NA	NA	0.00373	1
GTF2A2	NA	NA	NA	NA	NA	0.0428	1
GUK1	NA	NA	NA	NA	NA	0.0347	1
GUSB	NA	NA	0.0428	NA	NA	NA	1
H2AFV	NA	NA	NA	NA	NA	0.00548	1
HADH	NA	0.0149	NA	NA	NA	NA	1
HERC4	NA	NA	NA	NA	NA	0.0122	1
HMGB2	NA	NA	NA	NA	NA	0.0427	1
HNRNPC	NA	NA	NA	NA	NA	0.0445	1
HNRNPH3	NA	NA	NA	NA	NA	0.00238	1
HSPD1	NA	NA	0.0341	NA	NA	NA	1
HYI	NA	NA	NA	NA	NA	0.00996	1
IARS	NA	NA	NA	NA	0.0409	NA	1
IL17RC	NA	NA	NA	NA	NA	0.0279,0.0408	1
IL17RC,CRELD1	NA	NA	NA	NA	NA	0.00354	1
INF2	NA	NA	NA	NA	NA	0.00109	1
INO80C,RP11-322E11.6	NA	NA	NA	NA	NA	0.0438	1
ITGB1BP1	NA	NA	NA	NA	NA	0.00224	1
KIF12	NA	NA	NA	NA	NA	0.033	1
LGALS1	0.0113	NA	NA	NA	NA	NA	1
LINC00993	NA	NA	NA	NA	NA	0.0269	1
LMNA	NA	NA	0.0327	NA	NA	NA	1
LRPPRC	NA	NA	NA	NA	0.0352	NA	1
LTBP4	NA	NA	NA	NA	NA	0.00354,0.0209	1
LUC7L3	NA	NA	NA	NA	NA	0.0438	1
MARK3	NA	NA	NA	NA	NA	0.00637	1
MARS	NA	0.00252	NA	NA	NA	NA	1
MBD4	NA	0.042	NA	NA	NA	NA	1
MCCC1	NA	NA	0.0331	NA	NA	NA	1
MDH1	NA	NA	0.0493	NA	NA	NA	1
MFSD10	NA	0.0204	NA	NA	NA	NA	1
MFSD2A	NA	NA	NA	NA	NA	0.000326	1
MGAT1	NA	NA	0.0412	NA	NA	NA	1
MIPEP	NA	0.042	NA	NA	NA	NA	1
MOK	NA	NA	NA	NA	NA	0.022	1
MRPL43	NA	NA	NA	NA	0.0257	NA	1
MRPL47	NA	NA	NA	NA	NA	0.0105	1
MRPS28,TPD52	NA	0.00914	NA	NA	NA	NA	1
MTA3	NA	NA	NA	NA	NA	0.0438	1
MUC19	NA	NA	NA	NA	NA	0.00897	1
MYH9	NA	NA	NA	NA	NA	0.033	1
NAGK	NA	NA	0.0493	NA	NA	NA	1
NANS	NA	NA	NA	NA	NA	0.00354	1
NCAPG2	NA	NA	NA	NA	NA	0.0354	1
NDUFAF2	NA	NA	0.0408	NA	NA	NA	1
NDUFAF5	NA	NA	0.0408	NA	NA	NA	1
NDUFS2	NA	NA	NA	NA	NA	0.0408	1
NOP56	NA	NA	NA	NA	NA	0.0363	1
NQO2	NA	NA	0.0464	NA	NA	NA	1
NRD1	NA	NA	NA	NA	NA	0.033	1
NUP85	NA	NA	NA	NA	NA	0.0482	1
NVL	NA	NA	0.0477	NA	NA	NA	1
PABPC1	NA	0.042	NA	NA	NA	NA	1
PAN2	NA	NA	NA	NA	NA	0.0363	1
PAPD4	NA	NA	NA	NA	NA	0.0445	1
PAPOLA	NA	NA	NA	NA	NA	0.00103	1
PCBP2	NA	NA	NA	NA	0.0257	NA	1
PDCD2	NA	NA	NA	NA	NA	0.0445	1
PDCD5	NA	NA	0.0275	NA	NA	NA	1
PDHA1	NA	NA	NA	NA	NA	0.038	1
PHYKPL	NA	NA	NA	NA	NA	0.019	1
PIP	NA	NA	NA	NA	0.0352	NA	1
PKP4	NA	NA	NA	NA	NA	0.0408	1
PLCG1	NA	NA	NA	NA	NA	0.0032,0.0438	1
PLXNB3	NA	NA	NA	NA	NA	0.0356	1
POLB	NA	NA	NA	NA	NA	0.0385	1
PPA2	NA	0.0161	NA	NA	NA	NA	1
PPIP5K2	NA	NA	NA	NA	NA	0.0356	1
PPP1R1B,STARD3	3.37e-05	NA	NA	NA	NA	NA	1
PPRC1	NA	0.042	NA	NA	NA	NA	1
PRDX5	NA	NA	NA	NA	NA	0.0032	1
PRKDC	NA	NA	NA	NA	0.019	NA	1
PSMD7	NA	NA	NA	NA	0.0493	NA	1
PSME4	NA	0.042	NA	NA	NA	NA	1
PTBP1	NA	NA	0.0412	NA	NA	NA	1
PTCD3	NA	NA	NA	NA	NA	0.0282	1
RAB10	NA	NA	NA	NA	0.0409	NA	1
RAF1	NA	NA	NA	NA	NA	0.0482	1
RBCK1	NA	NA	NA	NA	NA	0.0269	1
RBM17	NA	0.0275	NA	NA	NA	NA	1
RBM6	NA	NA	NA	NA	NA	0.00019	1
RECQL4	NA	NA	NA	NA	NA	0.00354	1
RNASEK,AC040977.1,RNASEK-C17orf49	NA	NA	0.0199	NA	NA	NA	1
RNF130	NA	NA	NA	NA	NA	0.0427	1
RP11-206M11.7,TM4SF1-AS1	NA	NA	NA	0.0258	NA	NA	1
RP11-20F24.2,ATP8A2P1	NA	NA	NA	NA	NA	2.28e-12	1
RP11-349A22.5,C14orf37	NA	NA	NA	NA	NA	0.0111	1
RP6-109B7.3,FLJ27365	NA	NA	NA	NA	NA	0.0373	1
RPL10	NA	NA	0.0203	NA	NA	NA	1
RPS21	NA	NA	0.0408	NA	NA	NA	1
RPS24	NA	NA	0.0493	NA	NA	NA	1
RPS8	NA	NA	NA	NA	NA	0.0291	1
RUFY1	NA	0.0399	NA	NA	NA	NA	1
SCLT1	NA	NA	NA	NA	NA	0.0191	1
SDR39U1	NA	0.0012	NA	NA	NA	NA	1
SETD5	NA	NA	NA	NA	NA	0.000263	1
SF1	NA	NA	NA	NA	NA	0.0408	1
SF3B1	NA	0.0435	NA	NA	NA	NA	1
SGSM3	NA	NA	NA	NA	NA	0.0482	1
SHARPIN	NA	NA	NA	NA	NA	0.0373	1
SMDT1	NA	0.0292	NA	NA	NA	NA	1
SMEK2	NA	NA	NA	NA	NA	0.00656,0.0484	1
SNHG6	NA	NA	NA	NA	NA	0.0141	1
SNRPA1	NA	NA	0.00248	NA	NA	NA	1
SPDEF	NA	NA	NA	NA	NA	0.0368	1
SRP54	NA	NA	NA	NA	NA	0.0464	1
SRSF3	NA	0.0161	NA	NA	NA	NA	1
SRSF5	NA	NA	NA	NA	0.018	NA	1
SSR4	NA	0.0477	NA	NA	NA	NA	1
STAG3L5P-PVRIG2P-PILRB,PILRB,PVRIG2P	NA	NA	NA	NA	NA	0.000516	1
STRBP	NA	NA	NA	NA	NA	0.022	1
STT3B	NA	NA	NA	NA	NA	0.00109	1
SYNRG	NA	NA	NA	0.0139	NA	NA	1
TCF25,RP11-566K11.7	NA	NA	NA	NA	NA	0.000579	1
THUMPD3	NA	NA	NA	NA	NA	0.0447	1
TJP2	NA	NA	NA	NA	NA	0.0363	1
TMCO3	NA	NA	NA	NA	NA	0.00346	1
TMEM184A	NA	0.0211	NA	NA	NA	NA	1
TRAM1	NA	NA	0.0493	NA	NA	NA	1
TRIT1	NA	0.0129	NA	NA	NA	NA	1
TROAP	NA	NA	NA	NA	NA	0.0222	1
TTC6	NA	NA	NA	NA	NA	0.00487	1
TYMS	NA	NA	0.0188	NA	NA	NA	1
UBE2B	NA	NA	NA	NA	NA	0.0445	1
UBP1	NA	NA	NA	NA	0.0208	NA	1
USP39	NA	NA	NA	NA	NA	0.00999	1
VTI1B	NA	NA	NA	NA	NA	0.0404	1
WDR41	NA	NA	NA	NA	NA	0.037	1
XPNPEP3,RBX1	NA	NA	0.00957	NA	NA	NA	1
XPO1	NA	NA	NA	NA	NA	0.018	1
ZBTB8OS	NA	NA	NA	NA	NA	0.00254	1
ZC3H14	NA	NA	NA	NA	NA	0.00109	1
ZNF207	NA	NA	NA	NA	0.0304	NA	1
