# Supplementary material for: The impact of tumor epithelial and microenvironmental heterogeneity on treatment responses in HER2+ breast cancer
Source: JCI Insight. 2021 Jun 8;6(11):e147617. doi: 10.1172/jci.insight.147617 (PMC8262355; doi:10.1172/jci.insight.147617)
Supplement: Supplemental Table 9 [file jciinsight-6-147617-s077.xlsx]

## Sheet: Sheet1
Supplemental Table 9. Single-cell RNA sequencing data filtering
Sample Name	Origin	Number of cells before filtering	% of sample before filtering	Number of cells passing filters	% of sample after filtering
PDX1, rep1	Tumor	992	0.344325	635	0.264583
PDX1, rep1	Stroma	1889	0.655675	1765	0.735417
PDX1, rep2	Tumor	1821	0.433675	485	0.218567
PDX1, rep2	Stroma	2378	0.566325	1734	0.781433
PDX2, rep1	Tumor	6146	0.55741	5294	0.629264
PDX2, rep1	Stroma	4880	0.44259	3119	0.370736
PDX2, rep2	Tumor	5146	0.66979	3007	0.593799
PDX2, rep2	Stroma	2537	0.33021	2057	0.406201
Average	Tumor			2355.25
Average	Stroma			2168.75
